# Supplementary material for: The Bradycardic Agent Ivabradine Acts as an Atypical Inhibitor of Voltage-Gated Sodium Channels
Source: Front Pharmacol. 2022 May 2;13:809802. doi: 10.3389/fphar.2022.809802 (PMC9108390; doi:10.3389/fphar.2022.809802)
Supplement: Supplementary file 2 [file DataSheet1.ZIP]

Archive with 4 entries (4 files):
- flecanide.mol2
- gold.conf
- ivabradine-drugbank.sdf
- XXXX_protein.mol2
