# Supplementary material for: The Bradycardic Agent Ivabradine Acts as an Atypical Inhibitor of Voltage-Gated Sodium Channels
Source: Front Pharmacol. 2022 May 2;13:809802. doi: 10.3389/fphar.2022.809802 (PMC9108390; doi:10.3389/fphar.2022.809802)
Supplement: Supplementary file 2 [file DataSheet1.ZIP › flecanide.mol2]

@<TRIPOS>MOLECULE
A:XXXX
    49    50     1     0     1
SMALL
USER_CHARGES
****
Generated from the CSD

@<TRIPOS>ATOM
     1 C10    138.7820 135.4830 134.4190   C.2       1 K4D3026   0.0000
     2 N12    138.5010 134.2560 135.1930   N.am      1 K4D3026   0.0000
     3 C13    138.7580 134.1480 136.6380   C.3       1 K4D3026   0.0000
     4 C15    137.3820 132.0550 136.4950   C.3       1 K4D3026   0.0000
     5 C17    136.6910 130.8630 138.5610   C.3       1 K4D3026   0.0000
     6 C20    138.6080 137.9080 134.7830   C.ar      1 K4D3026   0.0000
     7 C22    136.6160 139.0370 134.0560   C.3       1 K4D3026   0.0000
     8 C28    140.2180 139.2410 135.9140   C.ar      1 K4D3026   0.0000
     9 C02    142.7770 140.4950 135.9010   C.3       1 K4D3026   0.0000
    10 C05    142.6040 139.5750 137.1270   C.3       1 K4D3026   0.0000
    11 C07    140.9910 138.1290 136.1340   C.ar      1 K4D3026   0.0000
    12 C08    140.5680 136.8950 135.6870   C.ar      1 K4D3026   0.0000
    13 C09    139.3700 136.7750 135.0020   C.ar      1 K4D3026   0.0000
    14 C14    137.6610 133.3070 137.3190   C.3       1 K4D3026   0.0000
    15 C16    136.3430 131.1970 137.1470   C.3       1 K4D3026   0.0000
    16 C18    137.1250 132.0660 139.3800   C.3       1 K4D3026   0.0000
    17 C23    136.1240 139.2420 132.6240   C.3       1 K4D3026   0.0000
    18 C27    139.0310 139.1320 135.2360   C.ar      1 K4D3026   0.0000
    19 F01    143.8900 141.2540 136.0060   F         1 K4D3026   0.0000
    20 F03    142.7360 139.8280 134.7170   F         1 K4D3026   0.0000
    21 F04    141.7840 141.3880 135.8730   F         1 K4D3026   0.0000
    22 F24    135.4740 140.4390 132.5520   F         1 K4D3026   0.0000
    23 F25    137.1820 139.2270 131.7750   F         1 K4D3026   0.0000
    24 F26    135.2980 138.2190 132.2660   F         1 K4D3026   0.0000
    25 N19    138.1130 132.9480 138.6700   N.4       1 K4D3026   1.0000
    26 O06    142.2060 138.2570 136.8290   O.3       1 K4D3026   0.0000
    27 O11    138.5510 135.4640 133.2720   O.2       1 K4D3026   0.0000
    28 O21    137.3750 137.8450 134.0850   O.3       1 K4D3026   0.0000
    29 H10074  138.7689 135.1451 137.0757   H         1 K4D3026   0.0000
    30 H10075  139.7246 133.6718 136.7956   H         1 K4D3026   0.0000
    31 H10088  138.3033 131.4830 136.3953   H         1 K4D3026   0.0000
    32 H10089  137.0298 132.3508 135.5079   H         1 K4D3026   0.0000
    33 H10090  137.5049 130.1396 138.5537   H         1 K4D3026   0.0000
    34 H10091  135.8164 130.4206 139.0356   H         1 K4D3026   0.0000
    35 H10092  135.7659 138.9515 134.7312   H         1 K4D3026   0.0000
    36 H10093  137.2367 139.8790 134.3587   H         1 K4D3026   0.0000
    37 H10095  138.1141 133.4532 134.7072   H         1 K4D3026   0.0000
    38 H10096  141.8507 140.0168 137.7776   H         1 K4D3026   0.0000
    39 H10097  143.5565 139.5298 137.6529   H         1 K4D3026   0.0000
    40 H10100  140.5479 140.2126 136.2787   H         1 K4D3026   0.0000
    41 H10103  141.1777 136.0120 135.8731   H         1 K4D3026   0.0000
    42 H10104  136.2478 130.2712 136.5815   H         1 K4D3026   0.0000
    43 H10105  135.3925 131.7284 137.1362   H         1 K4D3026   0.0000
    44 H10106  138.4235 140.0179 135.0570   H         1 K4D3026   0.0000
    45 H10107  137.5816 131.7090 140.3020   H         1 K4D3026   0.0000
    46 H10108  136.2425 132.6581 139.6175   H         1 K4D3026   0.0000
    47 H10109  136.7495 133.8985 137.3916   H         1 K4D3026   0.0000
    48 H10110  138.2397 133.7983 139.2096   H         1 K4D3026   0.0000
    49 H10111  138.9985 132.4570 138.5993   H         1 K4D3026   0.0000
@<TRIPOS>BOND
     1     1     2   am
     2     2     3    1
     3     9    10    1
     4     8    11   ar
     5    11    12   ar
     6     1    13    1
     7     6    13   ar
     8    12    13   ar
     9     3    14    1
    10     4    14    1
    11     4    15    1
    12     5    15    1
    13     5    16    1
    14     7    17    1
    15     6    18   ar
    16     8    18   ar
    17     9    19    1
    18     9    20    1
    19     9    21    1
    20    17    22    1
    21    17    23    1
    22    17    24    1
    23    14    25    1
    24    16    25    1
    25    10    26    1
    26    11    26    1
    27     1    27    2
    28     6    28    1
    29     7    28    1
    30     3    29    1
    31     3    30    1
    32     4    31    1
    33     4    32    1
    34     5    33    1
    35     5    34    1
    36     7    35    1
    37     7    36    1
    38     2    37    1
    39    10    38    1
    40    10    39    1
    41     8    40    1
    42    12    41    1
    43    15    42    1
    44    15    43    1
    45    18    44    1
    46    16    45    1
    47    16    46    1
    48    14    47    1
    49    25    48    1
    50    25    49    1
@<TRIPOS>SUBSTRUCTURE
     1 K4D3026     1 GROUP             0 A     K4D     0  
@<TRIPOS>SET
CCDC_LIGAND STATIC ATOMS
49 1 2 3 4 5 6 7 8 9 \
10 11 12 13 14 15 16 17 18 19 \
20 21 22 23 24 25 26 27 28 29 \
30 31 32 33 34 35 36 37 38 39 \
40 41 42 43 44 45 46 47 48 49 
