# Supplementary material for: The Bradycardic Agent Ivabradine Acts as an Atypical Inhibitor of Voltage-Gated Sodium Channels
Source: Front Pharmacol. 2022 May 2;13:809802. doi: 10.3389/fphar.2022.809802 (PMC9108390; doi:10.3389/fphar.2022.809802)
Supplement: Supplementary file 2 [file DataSheet1.ZIP › gold.conf]

  GOLD CONFIGURATION FILE

  AUTOMATIC SETTINGS
autoscale = 1

  POPULATION
popsiz = auto
select_pressure = auto
n_islands = auto
maxops = auto
niche_siz = auto

  GENETIC OPERATORS
pt_crosswt = auto
allele_mutatewt = auto
migratewt = auto

  FLOOD FILL
radius = 10
origin = 0 0 0
do_cavity = 1
floodfill_atom_no = 0
cavity_file = Z:/Stary_Anna/manuscripts-papers/ivabradine-koenig/flecanide.mol2
floodfill_center = cavity_from_ligand 10 atoms

  DATA FILES
ligand_data_file Z:/Stary_Anna/manuscripts-papers/ivabradine-koenig/ivabradine-drugbank.sdf 50
ligand_data_file Z:/Stary_Anna/manuscripts-papers/ivabradine-koenig/flecanide.mol2 10
param_file = DEFAULT
set_ligand_atom_types = 1
set_protein_atom_types = 0
directory = .
tordist_file = DEFAULT
make_subdirs = 0
save_lone_pairs = 1
fit_points_file = fit_pts.mol2
read_fitpts = 0

  FLAGS
internal_ligand_h_bonds = 0
flip_free_corners = 0
match_ring_templates = 0
flip_amide_bonds = 0
flip_planar_n = 1 flip_ring_NRR flip_ring_NHR
flip_pyramidal_n = 0
rotate_carboxylic_oh = flip
use_tordist = 1
postprocess_bonds = 1
rotatable_bond_override_file = DEFAULT
solvate_all = 1

  TERMINATION
early_termination = 0
n_top_solutions = 3
rms_tolerance = 1.5

  CONSTRAINTS
force_constraints = 0

  COVALENT BONDING
covalent = 0

  SAVE OPTIONS
save_score_in_file = 1
save_protein_torsions = 1

  FITNESS FUNCTION SETTINGS
initial_virtual_pt_match_max = 3
relative_ligand_energy = 1
gold_fitfunc_path = plp
score_param_file = DEFAULT

  PROTEIN DATA
protein_datafile = Z:/Stary_Anna/manuscripts-papers/ivabradine-koenig/XXXX_protein.mol2
