# Supplementary material for: The Bradycardic Agent Ivabradine Acts as an Atypical Inhibitor of Voltage-Gated Sodium Channels
Source: Front Pharmacol. 2022 May 2;13:809802. doi: 10.3389/fphar.2022.809802 (PMC9108390; doi:10.3389/fphar.2022.809802)
Supplement: Supplementary file 2 [file DataSheet1.ZIP › ivabradine-drugbank.sdf]

132999
  -OEChem-10051722023D

 70 73  0     1  0  0  0  0  0999 V2000
   -5.0532   -0.0175    1.8875 O   0  0  0  0  0  0  0  0  0  0  0  0
   -5.8917   -0.3651   -0.7374 O   0  0  0  0  0  0  0  0  0  0  0  0
    4.1325   -0.6397    2.1471 O   0  0  0  0  0  0  0  0  0  0  0  0
   -0.8319    3.1890   -1.3486 O   0  0  0  0  0  0  0  0  0  0  0  0
   -0.0318    4.0768    1.1609 O   0  0  0  0  0  0  0  0  0  0  0  0
    1.0146   -3.3754    0.0898 N   0  0  1  0  0  0  0  0  0  0  0  0
    4.5049   -0.7123   -0.1468 N   0  0  0  0  0  0  0  0  0  0  0  0
   -0.5719   -1.4978    0.0110 C   0  0  1  0  0  0  0  0  0  0  0  0
   -1.0443   -1.6926   -1.4687 C   0  0  0  0  0  0  0  0  0  0  0  0
   -1.9851   -1.0924    0.3075 C   0  0  0  0  0  0  0  0  0  0  0  0
   -2.3997   -1.2640   -0.9912 C   0  0  0  0  0  0  0  0  0  0  0  0
   -0.1587   -2.7750    0.7271 C   0  0  0  0  0  0  0  0  0  0  0  0
   -2.8421   -0.6768    1.2991 C   0  0  0  0  0  0  0  0  0  0  0  0
    2.2267   -2.6574    0.4652 C   0  0  0  0  0  0  0  0  0  0  0  0
   -3.6977   -1.0308   -1.3804 C   0  0  0  0  0  0  0  0  0  0  0  0
    3.3574   -2.8763   -0.5442 C   0  0  0  0  0  0  0  0  0  0  0  0
   -4.1688   -0.4317    0.9357 C   0  0  0  0  0  0  0  0  0  0  0  0
   -4.5938   -0.6076   -0.3956 C   0  0  0  0  0  0  0  0  0  0  0  0
    4.6605   -2.1589   -0.1974 C   0  0  0  0  0  0  0  0  0  0  0  0
    1.1204   -4.7901    0.4516 C   0  0  0  0  0  0  0  0  0  0  0  0
    4.5296    0.0067   -1.4178 C   0  0  0  0  0  0  0  0  0  0  0  0
    3.1283    0.4251   -1.8517 C   0  0  0  0  0  0  0  0  0  0  0  0
    4.2307   -0.0710    1.0583 C   0  0  0  0  0  0  0  0  0  0  0  0
    2.3667    1.4021   -0.9784 C   0  0  0  0  0  0  0  0  0  0  0  0
    4.0536    1.4290    0.9656 C   0  0  0  0  0  0  0  0  0  0  0  0
    2.7626    1.8409    0.3019 C   0  0  0  0  0  0  0  0  0  0  0  0
    1.1447    1.8714   -1.5057 C   0  0  0  0  0  0  0  0  0  0  0  0
    1.9376    2.7485    0.9971 C   0  0  0  0  0  0  0  0  0  0  0  0
    0.3385    2.7619   -0.7992 C   0  0  0  0  0  0  0  0  0  0  0  0
    0.7368    3.2025    0.4542 C   0  0  0  0  0  0  0  0  0  0  0  0
   -4.5513    0.1385    3.2127 C   0  0  0  0  0  0  0  0  0  0  0  0
   -6.2487   -0.5647   -2.1030 C   0  0  0  0  0  0  0  0  0  0  0  0
   -1.1637    2.6853   -2.6414 C   0  0  0  0  0  0  0  0  0  0  0  0
   -1.0117    3.5192    2.0348 C   0  0  0  0  0  0  0  0  0  0  0  0
    0.1451   -0.6766    0.1272 H   0  0  0  0  0  0  0  0  0  0  0  0
   -0.9784   -2.7140   -1.8604 H   0  0  0  0  0  0  0  0  0  0  0  0
   -0.5512   -1.0244   -2.1838 H   0  0  0  0  0  0  0  0  0  0  0  0
    0.0221   -2.5812    1.7931 H   0  0  0  0  0  0  0  0  0  0  0  0
   -0.9938   -3.4888    0.6853 H   0  0  0  0  0  0  0  0  0  0  0  0
   -2.4373   -0.5649    2.2964 H   0  0  0  0  0  0  0  0  0  0  0  0
    2.0311   -1.5825    0.4949 H   0  0  0  0  0  0  0  0  0  0  0  0
    2.5572   -2.9337    1.4751 H   0  0  0  0  0  0  0  0  0  0  0  0
   -3.9442   -1.1886   -2.4221 H   0  0  0  0  0  0  0  0  0  0  0  0
    3.0226   -2.5790   -1.5445 H   0  0  0  0  0  0  0  0  0  0  0  0
    3.5938   -3.9446   -0.6116 H   0  0  0  0  0  0  0  0  0  0  0  0
    5.4419   -2.4061   -0.9246 H   0  0  0  0  0  0  0  0  0  0  0  0
    5.0135   -2.5132    0.7783 H   0  0  0  0  0  0  0  0  0  0  0  0
    1.2403   -4.9333    1.5318 H   0  0  0  0  0  0  0  0  0  0  0  0
    0.2232   -5.3340    0.1339 H   0  0  0  0  0  0  0  0  0  0  0  0
    1.9582   -5.2770   -0.0564 H   0  0  0  0  0  0  0  0  0  0  0  0
    5.1878    0.8770   -1.3334 H   0  0  0  0  0  0  0  0  0  0  0  0
    4.9720   -0.6386   -2.1856 H   0  0  0  0  0  0  0  0  0  0  0  0
    3.2258    0.8794   -2.8469 H   0  0  0  0  0  0  0  0  0  0  0  0
    2.4998   -0.4647   -1.9707 H   0  0  0  0  0  0  0  0  0  0  0  0
    4.9073    1.8985    0.4667 H   0  0  0  0  0  0  0  0  0  0  0  0
    4.0858    1.8080    1.9960 H   0  0  0  0  0  0  0  0  0  0  0  0
    0.8769    1.4932   -2.4882 H   0  0  0  0  0  0  0  0  0  0  0  0
    2.2366    3.1086    1.9801 H   0  0  0  0  0  0  0  0  0  0  0  0
   -5.3866    0.4720    3.8371 H   0  0  0  0  0  0  0  0  0  0  0  0
   -3.7844    0.9191    3.2644 H   0  0  0  0  0  0  0  0  0  0  0  0
   -4.2043   -0.8139    3.6278 H   0  0  0  0  0  0  0  0  0  0  0  0
   -5.7103    0.1217   -2.7654 H   0  0  0  0  0  0  0  0  0  0  0  0
   -6.1297   -1.6115   -2.4026 H   0  0  0  0  0  0  0  0  0  0  0  0
   -7.3134   -0.3266   -2.1963 H   0  0  0  0  0  0  0  0  0  0  0  0
   -0.4359    2.9999   -3.3970 H   0  0  0  0  0  0  0  0  0  0  0  0
   -1.3097    1.6000   -2.6266 H   0  0  0  0  0  0  0  0  0  0  0  0
   -2.1244    3.1295   -2.9223 H   0  0  0  0  0  0  0  0  0  0  0  0
   -1.7298    2.9133    1.4730 H   0  0  0  0  0  0  0  0  0  0  0  0
   -0.5329    2.9112    2.8090 H   0  0  0  0  0  0  0  0  0  0  0  0
   -1.5485    4.3407    2.5168 H   0  0  0  0  0  0  0  0  0  0  0  0
  1 17  1  0  0  0  0
  1 31  1  0  0  0  0
  2 18  1  0  0  0  0
  2 32  1  0  0  0  0
  3 23  2  0  0  0  0
  4 29  1  0  0  0  0
  4 33  1  0  0  0  0
  5 30  1  0  0  0  0
  5 34  1  0  0  0  0
  6 12  1  0  0  0  0
  6 14  1  0  0  0  0
  6 20  1  0  0  0  0
  7 19  1  0  0  0  0
  7 21  1  0  0  0  0
  7 23  1  0  0  0  0
  8  9  1  0  0  0  0
  8 10  1  0  0  0  0
  8 12  1  0  0  0  0
  8 35  1  0  0  0  0
  9 11  1  0  0  0  0
  9 36  1  0  0  0  0
  9 37  1  0  0  0  0
 10 11  1  0  0  0  0
 10 13  2  0  0  0  0
 11 15  2  0  0  0  0
 12 38  1  0  0  0  0
 12 39  1  0  0  0  0
 13 17  1  0  0  0  0
 13 40  1  0  0  0  0
 14 16  1  0  0  0  0
 14 41  1  0  0  0  0
 14 42  1  0  0  0  0
 15 18  1  0  0  0  0
 15 43  1  0  0  0  0
 16 19  1  0  0  0  0
 16 44  1  0  0  0  0
 16 45  1  0  0  0  0
 17 18  2  0  0  0  0
 19 46  1  0  0  0  0
 19 47  1  0  0  0  0
 20 48  1  0  0  0  0
 20 49  1  0  0  0  0
 20 50  1  0  0  0  0
 21 22  1  0  0  0  0
 21 51  1  0  0  0  0
 21 52  1  0  0  0  0
 22 24  1  0  0  0  0
 22 53  1  0  0  0  0
 22 54  1  0  0  0  0
 23 25  1  0  0  0  0
 24 26  1  0  0  0  0
 24 27  2  0  0  0  0
 25 26  1  0  0  0  0
 25 55  1  0  0  0  0
 25 56  1  0  0  0  0
 26 28  2  0  0  0  0
 27 29  1  0  0  0  0
 27 57  1  0  0  0  0
 28 30  1  0  0  0  0
 28 58  1  0  0  0  0
 29 30  2  0  0  0  0
 31 59  1  0  0  0  0
 31 60  1  0  0  0  0
 31 61  1  0  0  0  0
 32 62  1  0  0  0  0
 32 63  1  0  0  0  0
 32 64  1  0  0  0  0
 33 65  1  0  0  0  0
 33 66  1  0  0  0  0
 33 67  1  0  0  0  0
 34 68  1  0  0  0  0
 34 69  1  0  0  0  0
 34 70  1  0  0  0  0
M  END
> <DATABASE_ID>
DB09083

> <DATABASE_NAME>
drugbank

> <ORIGINAL_SOURCE>
PUBCHEM

> <ORIGINAL_SOURCE_URL>
https://pubchem.ncbi.nlm.nih.gov/rest/pug/compound/inchikey/ACRHBAYQBXXRTO-OAQYLSRUSA-N/SDF?record_type=3d

> <SMILES>
COC1=C(OC)C=C2[C@@H](CN(C)CCCN3CCC4=CC(OC)=C(OC)C=C4CC3=O)CC2=C1

> <INCHI_IDENTIFIER>
InChI=1S/C27H36N2O5/c1-28(17-21-11-20-14-25(33-4)26(34-5)16-22(20)21)8-6-9-29-10-7-18-12-23(31-2)24(32-3)13-19(18)15-27(29)30/h12-14,16,21H,6-11,15,17H2,1-5H3/t21-/m1/s1

> <INCHI_KEY>
ACRHBAYQBXXRTO-OAQYLSRUSA-N

> <FORMULA>
C27H36N2O5

> <MOLECULAR_WEIGHT>
468.594

> <EXACT_MASS>
468.262422267

> <JCHEM_ACCEPTOR_COUNT>
6

> <JCHEM_ATOM_COUNT>
70

> <JCHEM_AVERAGE_POLARIZABILITY>
54.557533241178454

> <JCHEM_BIOAVAILABILITY>
1

> <JCHEM_DONOR_COUNT>
0

> <JCHEM_FORMAL_CHARGE>
0

> <JCHEM_GHOSE_FILTER>
0

> <JCHEM_IUPAC>
3-[3-({[(7S)-3,4-dimethoxybicyclo[4.2.0]octa-1,3,5-trien-7-yl]methyl}(methyl)amino)propyl]-7,8-dimethoxy-2,3,4,5-tetrahydro-1H-3-benzazepin-2-one

> <ALOGPS_LOGP>
3.17

> <JCHEM_LOGP>
2.7224452983333336

> <ALOGPS_LOGS>
-4.36

> <JCHEM_MDDR_LIKE_RULE>
1

> <JCHEM_NUMBER_OF_RINGS>
4

> <JCHEM_PHYSIOLOGICAL_CHARGE>
1

> <JCHEM_PKA_STRONGEST_BASIC>
9.367331557642714

> <JCHEM_POLAR_SURFACE_AREA>
60.47000000000001

> <JCHEM_REFRACTIVITY>
133.50529999999998

> <JCHEM_ROTATABLE_BOND_COUNT>
10

> <JCHEM_RULE_OF_FIVE>
1

> <ALOGPS_SOLUBILITY>
2.02e-02 g/l

> <JCHEM_TRADITIONAL_IUPAC>
ivabradine

> <JCHEM_VEBER_RULE>
0

$$$$
