# Supplementary material for: The Bradycardic Agent Ivabradine Acts as an Atypical Inhibitor of Voltage-Gated Sodium Channels
Source: Front Pharmacol. 2022 May 2;13:809802. doi: 10.3389/fphar.2022.809802 (PMC9108390; doi:10.3389/fphar.2022.809802)
Supplement: Supplementary file 2 [file DataSheet1.ZIP › XXXX_protein.mol2]

@<TRIPOS>MOLECULE
XXXX
 19806 20053  1163     0     2
BIOPOLYMER
USER_CHARGES


@<TRIPOS>ATOM
     1 N      148.5380 187.6030 112.3890   N.3       1 HIS119   0.0000
     2 CA     149.4260 188.1780 113.3890   C.3       1 HIS119   0.0000
     3 C      150.5680 187.2310 113.7040   C.2       1 HIS119   0.0000
     4 O      150.4380 186.0130 113.5760   O.2       1 HIS119   0.0000
     5 CB     148.6500 188.5170 114.6630   C.3       1 HIS119   0.0000
     6 CG     149.4810 189.1800 115.7180   C.2       1 HIS119   0.0000
     7 ND1    150.3040 188.4760 116.5690   N.pl3     1 HIS119   0.0000
     8 CD2    149.6140 190.4830 116.0590   C.2       1 HIS119   0.0000
     9 CE1    150.9080 189.3190 117.3890   C.2       1 HIS119   0.0000
    10 NE2    150.5070 190.5410 117.1010   N.2       1 HIS119   0.0000
    11 N      151.6970 187.8020 114.0960   N.am      2 PRO120   0.0000
    12 CA     152.8820 187.0120 114.4310   C.3       2 PRO120   0.0000
    13 C      152.6880 186.1020 115.6370   C.2       2 PRO120   0.0000
    14 O      153.0510 184.9240 115.5890   O.2       2 PRO120   0.0000
    15 CB     153.9250 188.0790 114.7440   C.3       2 PRO120   0.0000
    16 CG     153.1450 189.2770 115.1780   C.3       2 PRO120   0.0000
    17 CD     151.7290 189.1460 114.6940   C.3       2 PRO120   0.0000
    18 N      152.0720 186.6160 116.6930   N.am      3 VAL121   0.0000
    19 CA     151.8670 185.8000 117.8690   C.3       3 VAL121   0.0000
    20 C      150.9680 184.6440 117.5240   C.2       3 VAL121   0.0000
    21 O      151.2640 183.5110 117.8560   O.2       3 VAL121   0.0000
    22 CB     151.2130 186.5850 119.0120   C.3       3 VAL121   0.0000
    23 CG1    150.9160 185.6570 120.1770   C.3       3 VAL121   0.0000
    24 CG2    152.1180 187.7220 119.4570   C.3       3 VAL121   0.0000
    25 N      149.9000 184.9170 116.7900   N.am      4 ARG122   0.0000
    26 CA     148.9880 183.8540 116.4300   C.3       4 ARG122   0.0000
    27 C      149.6840 182.8260 115.5680   C.2       4 ARG122   0.0000
    28 O      149.5090 181.6390 115.7820   O.2       4 ARG122   0.0000
    29 CB     147.7390 184.3930 115.7400   C.3       4 ARG122   0.0000
    30 CG     146.6430 183.3580 115.5780   C.3       4 ARG122   0.0000
    31 CD     145.2870 184.0060 115.3770   C.3       4 ARG122   0.0000
    32 NE     144.2160 183.0170 115.3960   N.pl3     4 ARG122   1.0000
    33 CZ     142.9310 183.3050 115.2420   C.cat     4 ARG122   0.0000
    34 NH1    142.5500 184.5580 115.0560   N.pl3     4 ARG122   1.0000
    35 NH2    142.0260 182.3420 115.2720   N.pl3     4 ARG122   1.0000
    36 N      150.5150 183.2620 114.6270   N.am      5 ARG123   0.0000
    37 CA     151.1880 182.2920 113.7790   C.3       5 ARG123   0.0000
    38 C      152.0740 181.3950 114.5970   C.2       5 ARG123   0.0000
    39 O      152.0420 180.1710 114.4540   O.2       5 ARG123   0.0000
    40 CB     152.0520 182.9760 112.7290   C.3       5 ARG123   0.0000
    41 CG     152.9720 182.0000 112.0050   C.3       5 ARG123   0.0000
    42 CD     154.3430 181.9070 112.6580   C.3       5 ARG123   0.0000
    43 NE     154.8000 180.5260 112.8120   N.pl3     5 ARG123   1.0000
    44 CZ     156.0780 180.1660 112.8170   C.cat     5 ARG123   0.0000
    45 NH1    157.0240 181.0810 112.6530   N.pl3     5 ARG123   1.0000
    46 NH2    156.4110 178.8920 112.9670   N.pl3     5 ARG123   1.0000
    47 N      152.8150 181.9930 115.5200   N.am      6 ALA124   0.0000
    48 CA     153.7150 181.2060 116.3390   C.3       6 ALA124   0.0000
    49 C      152.9380 180.2120 117.1750   C.2       6 ALA124   0.0000
    50 O      153.2950 179.0380 117.2680   O.2       6 ALA124   0.0000
    51 CB     154.5280 182.1190 117.2350   C.3       6 ALA124   0.0000
    52 N      151.8370 180.6780 117.7450   N.am      7 ALA125   0.0000
    53 CA     151.0380 179.8270 118.5840   C.3       7 ALA125   0.0000
    54 C      150.5040 178.6640 117.7830   C.2       7 ALA125   0.0000
    55 O      150.5960 177.5360 118.2310   O.2       7 ALA125   0.0000
    56 CB     149.8960 180.6170 119.2010   C.3       7 ALA125   0.0000
    57 N      150.0040 178.9090 116.5790   N.am      8 VAL126   0.0000
    58 CA     149.4690 177.8040 115.8090   C.3       8 VAL126   0.0000
    59 C      150.5480 176.8170 115.4580   C.2       8 VAL126   0.0000
    60 O      150.3180 175.6180 115.5100   O.2       8 VAL126   0.0000
    61 CB     148.6970 178.2190 114.5680   C.3       8 VAL126   0.0000
    62 CG1    148.4410 176.9890 113.7240   C.3       8 VAL126   0.0000
    63 CG2    147.3750 178.8340 114.9780   C.3       8 VAL126   0.0000
    64 N      151.7310 177.3060 115.1100   N.am      9 LYS127   0.0000
    65 CA     152.7990 176.3820 114.7700   C.3       9 LYS127   0.0000
    66 C      153.1300 175.5120 115.9690   C.2       9 LYS127   0.0000
    67 O      153.2320 174.2900 115.8490   O.2       9 LYS127   0.0000
    68 CB     154.0360 177.1450 114.2940   C.3       9 LYS127   0.0000
    69 CG     155.1830 176.2520 113.8470   C.3       9 LYS127   0.0000
    70 CD     154.8330 175.5020 112.5710   C.3       9 LYS127   0.0000
    71 CE     155.9790 174.6090 112.1260   C.3       9 LYS127   0.0000
    72 NZ     156.2460 173.5170 113.1020   N.4       9 LYS127   1.0000
    73 N      153.2310 176.1160 117.1480   N.am     10 ILE128   0.0000
    74 CA     153.5380 175.3120 118.3270   C.3      10 ILE128   0.0000
    75 C      152.4190 174.3110 118.6190   C.2      10 ILE128   0.0000
    76 O      152.6810 173.1650 118.9490   O.2      10 ILE128   0.0000
    77 CB     154.0050 176.1390 119.5560   C.3      10 ILE128   0.0000
    78 CG1    154.8610 175.2730 120.4710   C.3      10 ILE128   0.0000
    79 CG2    152.8580 176.7210 120.3570   C.3      10 ILE128   0.0000
    80 CD1    155.1970 175.9470 121.7780   C.3      10 ILE128   0.0000
    81 N      151.1750 174.7300 118.4340   N.am     11 LEU129   0.0000
    82 CA     150.0320 173.8790 118.6820   C.3      11 LEU129   0.0000
    83 C      150.0670 172.6740 117.7790   C.2      11 LEU129   0.0000
    84 O      149.8040 171.5700 118.2250   O.2      11 LEU129   0.0000
    85 CB     148.7350 174.6640 118.4470   C.3      11 LEU129   0.0000
    86 CG     147.3800 173.9680 118.2800   C.3      11 LEU129   0.0000
    87 CD1    147.1440 172.9390 119.3670   C.3      11 LEU129   0.0000
    88 CD2    146.2460 174.9760 118.2540   C.3      11 LEU129   0.0000
    89 N      150.4140 172.8660 116.5150   N.am     12 VAL130   0.0000
    90 CA     150.4270 171.7300 115.6050   C.3      12 VAL130   0.0000
    91 C      151.7160 170.9260 115.6060   C.2      12 VAL130   0.0000
    92 O      151.7770 169.8440 115.0280   O.2      12 VAL130   0.0000
    93 CB     150.1170 172.1520 114.1710   C.3      12 VAL130   0.0000
    94 CG1    148.7300 172.7600 114.0960   C.3      12 VAL130   0.0000
    95 CG2    151.1710 173.1190 113.6740   C.3      12 VAL130   0.0000
    96 N      152.7460 171.4340 116.2630   N.am     13 HIS131   0.0000
    97 CA     154.0100 170.7130 116.2680   C.3      13 HIS131   0.0000
    98 C      153.9170 169.3410 116.9270   C.2      13 HIS131   0.0000
    99 O      153.1550 169.1390 117.8610   O.2      13 HIS131   0.0000
   100 CB     155.1230 171.5470 116.8930   C.3      13 HIS131   0.0000
   101 CG     156.4900 171.0180 116.6040   C.2      13 HIS131   0.0000
   102 ND1    156.7500 170.1920 115.5350   N.pl3    13 HIS131   0.0000
   103 CD2    157.6730 171.2070 117.2310   C.2      13 HIS131   0.0000
   104 CE1    158.0330 169.8860 115.5210   C.2      13 HIS131   0.0000
   105 NE2    158.6160 170.4900 116.5400   N.2      13 HIS131   0.0000
   106 N      154.6950 168.3990 116.4080   N.am     14 SER132   0.0000
   107 CA     154.7360 167.0390 116.9270   C.3      14 SER132   0.0000
   108 C      155.6780 166.8990 118.1080   C.2      14 SER132   0.0000
   109 O      155.6620 165.8680 118.7890   O.2      14 SER132   0.0000
   110 CB     155.1610 166.0680 115.8220   C.3      14 SER132   0.0000
   111 OG     154.1020 165.8180 114.9140   O.3      14 SER132   0.0000
   112 N      156.5150 167.9050 118.3530   N.am     15 LEU133   0.0000
   113 CA     157.4580 167.8160 119.4580   C.3      15 LEU133   0.0000
   114 C      156.8070 168.2250 120.7690   C.2      15 LEU133   0.0000
   115 O      157.1030 167.6530 121.8240   O.2      15 LEU133   0.0000
   116 CB     158.6830 168.6790 119.1650   C.3      15 LEU133   0.0000
   117 CG     159.7160 168.8920 120.2670   C.3      15 LEU133   0.0000
   118 CD1    161.0990 168.8870 119.6520   C.3      15 LEU133   0.0000
   119 CD2    159.4720 170.2000 121.0050   C.3      15 LEU133   0.0000
   120 N      155.9130 169.2110 120.7310   N.am     16 PHE134   0.0000
   121 CA     155.3900 169.7030 121.9940   C.3      16 PHE134   0.0000
   122 C      154.3950 168.7260 122.5990   C.2      16 PHE134   0.0000
   123 O      154.1800 168.7570 123.8120   O.2      16 PHE134   0.0000
   124 CB     154.7300 171.0610 121.8140   C.3      16 PHE134   0.0000
   125 CG     153.2880 170.9820 121.4940   C.ar     16 PHE134   0.0000
   126 CD1    152.8600 170.6040 120.2470   C.ar     16 PHE134   0.0000
   127 CD2    152.3530 171.3410 122.4410   C.ar     16 PHE134   0.0000
   128 CE1    151.5240 170.5400 119.9660   C.ar     16 PHE134   0.0000
   129 CE2    151.0170 171.2910 122.1640   C.ar     16 PHE134   0.0000
   130 CZ     150.5980 170.8920 120.9230   C.ar     16 PHE134   0.0000
   131 N      153.7850 167.8600 121.7870   N.am     17 SER135   0.0000
   132 CA     153.0070 166.7620 122.3480   C.3      17 SER135   0.0000
   133 C      153.9000 165.8420 123.1690   C.2      17 SER135   0.0000
   134 O      153.5210 165.3990 124.2570   O.2      17 SER135   0.0000
   135 CB     152.3000 165.9830 121.2380   C.3      17 SER135   0.0000
   136 OG     151.0720 166.5910 120.8810   O.3      17 SER135   0.0000
   137 N      155.1030 165.5540 122.6660   N.am     18 MET136   0.0000
   138 CA     156.0620 164.7820 123.4480   C.3      18 MET136   0.0000
   139 C      156.4810 165.5310 124.7060   C.2      18 MET136   0.0000
   140 O      156.6530 164.9170 125.7680   O.2      18 MET136   0.0000
   141 CB     157.2840 164.4450 122.5930   C.3      18 MET136   0.0000
   142 CG     158.2840 163.5230 123.2700   C.3      18 MET136   0.0000
   143 SD     159.9430 163.6260 122.5700   S.3      18 MET136   0.0000
   144 CE     159.8210 162.4600 121.2180   C.3      18 MET136   0.0000
   145 N      156.6530 166.8510 124.6020   N.am     19 LEU137   0.0000
   146 CA     156.8900 167.6720 125.7850   C.3      19 LEU137   0.0000
   147 C      155.8140 167.4420 126.8350   C.2      19 LEU137   0.0000
   148 O      156.1110 167.0440 127.9680   O.2      19 LEU137   0.0000
   149 CB     156.9430 169.1480 125.3920   C.3      19 LEU137   0.0000
   150 CG     156.9050 170.1820 126.5190   C.3      19 LEU137   0.0000
   151 CD1    158.0600 169.9980 127.4920   C.3      19 LEU137   0.0000
   152 CD2    156.9110 171.5840 125.9390   C.3      19 LEU137   0.0000
   153 N      154.5560 167.7000 126.4690   N.am     20 ILE138   0.0000
   154 CA     153.4330 167.5140 127.3830   C.3      20 ILE138   0.0000
   155 C      153.4410 166.1100 127.9660   C.2      20 ILE138   0.0000
   156 O      153.2270 165.9240 129.1680   O.2      20 ILE138   0.0000
   157 CB     152.1050 167.8070 126.6640   C.3      20 ILE138   0.0000
   158 CG1    151.8340 169.3050 126.6150   C.3      20 ILE138   0.0000
   159 CG2    150.9580 167.0900 127.3460   C.3      20 ILE138   0.0000
   160 CD1    150.5500 169.6480 125.8960   C.3      20 ILE138   0.0000
   161 N      153.6720 165.1010 127.1250   N.am     21 MET139   0.0000
   162 CA     153.6070 163.7220 127.5890   C.3      21 MET139   0.0000
   163 C      154.6610 163.4550 128.6520   C.2      21 MET139   0.0000
   164 O      154.3710 162.8550 129.6940   O.2      21 MET139   0.0000
   165 CB     153.7800 162.7540 126.4180   C.3      21 MET139   0.0000
   166 CG     155.1220 162.8670 125.7100   C.3      21 MET139   0.0000
   167 SD     155.2870 161.7120 124.3380   S.3      21 MET139   0.0000
   168 CE     154.2440 162.4950 123.1090   C.3      21 MET139   0.0000
   169 N      155.8960 163.8960 128.4080   N.am     22 CYS140   0.0000
   170 CA     156.9440 163.6850 129.4000   C.3      22 CYS140   0.0000
   171 C      156.6660 164.4640 130.6800   C.2      22 CYS140   0.0000
   172 O      156.9360 163.9640 131.7820   O.2      22 CYS140   0.0000
   173 CB     158.3020 164.0670 128.8160   C.3      22 CYS140   0.0000
   174 SG     159.0590 162.7730 127.8050   S.3      22 CYS140   0.0000
   175 N      156.1080 165.6710 130.5630   N.am     23 THR141   0.0000
   176 CA     155.7460 166.4280 131.7580   C.3      23 THR141   0.0000
   177 C      154.6800 165.7030 132.5660   C.2      23 THR141   0.0000
   178 O      154.7560 165.6420 133.7970   O.2      23 THR141   0.0000
   179 CB     155.2690 167.8290 131.3860   C.3      23 THR141   0.0000
   180 OG1    156.3230 168.5360 130.7180   O.3      23 THR141   0.0000
   181 CG2    154.7980 168.5930 132.6100   C.3      23 THR141   0.0000
   182 N      153.6760 165.1450 131.8910   N.am     24 ILE142   0.0000
   183 CA     152.6150 164.4350 132.6000   C.3      24 ILE142   0.0000
   184 C      153.1720 163.1900 133.2690   C.2      24 ILE142   0.0000
   185 O      152.8150 162.8650 134.4040   O.2      24 ILE142   0.0000
   186 CB     151.4630 164.0780 131.6500   C.3      24 ILE142   0.0000
   187 CG1    150.8290 165.3310 131.0710   C.3      24 ILE142   0.0000
   188 CG2    150.4110 163.3120 132.3960   C.3      24 ILE142   0.0000
   189 CD1    149.6610 165.0300 130.1800   C.3      24 ILE142   0.0000
   190 N      154.0390 162.4620 132.5650   N.am     25 LEU143   0.0000
   191 CA     154.6220 161.2580 133.1480   C.3      25 LEU143   0.0000
   192 C      155.4250 161.5870 134.3990   C.2      25 LEU143   0.0000
   193 O      155.3010 160.9070 135.4290   O.2      25 LEU143   0.0000
   194 CB     155.4950 160.5480 132.1170   C.3      25 LEU143   0.0000
   195 CG     154.8450 159.4270 131.3080   C.3      25 LEU143   0.0000
   196 CD1    154.5280 158.2470 132.2100   C.3      25 LEU143   0.0000
   197 CD2    153.5950 159.9030 130.5890   C.3      25 LEU143   0.0000
   198 N      156.2460 162.6360 134.3370   N.am     26 THR144   0.0000
   199 CA     157.0140 163.0200 135.5140   C.3      26 THR144   0.0000
   200 C      156.1000 163.5110 136.6270   C.2      26 THR144   0.0000
   201 O      156.3570 163.2590 137.8100   O.2      26 THR144   0.0000
   202 CB     158.0370 164.0860 135.1500   C.3      26 THR144   0.0000
   203 OG1    158.6400 163.7490 133.8960   O.3      26 THR144   0.0000
   204 CG2    159.1080 164.1510 136.2160   C.3      26 THR144   0.0000
   205 N      155.0230 164.2110 136.2690   N.am     27 ASN145   0.0000
   206 CA     154.0440 164.6110 137.2690   C.3      27 ASN145   0.0000
   207 C      153.4430 163.3940 137.9500   C.2      27 ASN145   0.0000
   208 O      153.2060 163.4040 139.1590   O.2      27 ASN145   0.0000
   209 CB     152.9510 165.4570 136.6220   C.3      27 ASN145   0.0000
   210 CG     152.2010 166.3000 137.6250   C.2      27 ASN145   0.0000
   211 OD1    152.3530 166.1330 138.8330   O.2      27 ASN145   0.0000
   212 ND2    151.3920 167.2200 137.1290   N.am     27 ASN145   0.0000
   213 N      153.1970 162.3320 137.1850   N.am     28 CYS146   0.0000
   214 CA     152.6550 161.1110 137.7660   C.3      28 CYS146   0.0000
   215 C      153.6420 160.4890 138.7390   C.2      28 CYS146   0.0000
   216 O      153.2620 160.0690 139.8400   O.2      28 CYS146   0.0000
   217 CB     152.2930 160.1220 136.6630   C.3      28 CYS146   0.0000
   218 SG     150.9510 160.6590 135.5920   S.3      28 CYS146   0.0000
   219 N      154.9160 160.4250 138.3530   N.am     29 VAL147   0.0000
   220 CA     155.9010 159.8290 139.2510   C.3      29 VAL147   0.0000
   221 C      156.0800 160.6810 140.5000   C.2      29 VAL147   0.0000
   222 O      156.3960 160.1580 141.5750   O.2      29 VAL147   0.0000
   223 CB     157.2360 159.5970 138.5270   C.3      29 VAL147   0.0000
   224 CG1    158.1420 158.7340 139.3790   C.3      29 VAL147   0.0000
   225 CG2    156.9920 158.9290 137.1950   C.3      29 VAL147   0.0000
   226 N      155.8770 161.9920 140.3970   N.am     30 PHE148   0.0000
   227 CA     155.9270 162.8480 141.5770   C.3      30 PHE148   0.0000
   228 C      154.6370 162.8200 142.3750   C.2      30 PHE148   0.0000
   229 O      154.6340 163.2230 143.5430   O.2      30 PHE148   0.0000
   230 CB     156.2420 164.2930 141.1820   C.3      30 PHE148   0.0000
   231 CG     157.7040 164.5650 141.0400   C.ar     30 PHE148   0.0000
   232 CD1    158.5170 164.6190 142.1540   C.ar     30 PHE148   0.0000
   233 CD2    158.2710 164.7360 139.7920   C.ar     30 PHE148   0.0000
   234 CE1    159.8620 164.8520 142.0280   C.ar     30 PHE148   0.0000
   235 CE2    159.6170 164.9700 139.6600   C.ar     30 PHE148   0.0000
   236 CZ     160.4150 165.0300 140.7780   C.ar     30 PHE148   0.0000
   237 N      153.5500 162.3640 141.7630   N.am     31 MET149   0.0000
   238 CA     152.2580 162.2940 142.4290   C.3      31 MET149   0.0000
   239 C      152.1110 161.0030 143.2160   C.2      31 MET149   0.0000
   240 O      151.4600 160.9810 144.2650   O.2      31 MET149   0.0000
   241 CB     151.1530 162.4090 141.3870   C.3      31 MET149   0.0000
   242 CG     149.8140 162.7870 141.9270   C.3      31 MET149   0.0000
   243 SD     148.5920 162.6240 140.6260   S.3      31 MET149   0.0000
   244 CE     149.5890 162.9260 139.1730   C.3      31 MET149   0.0000
   245 N      152.7160 159.9240 142.7260   N.am     32 ALA150   0.0000
   246 CA     152.6260 158.6370 143.3970   C.3      32 ALA150   0.0000
   247 C      153.2980 158.6230 144.7610   C.2      32 ALA150   0.0000
   248 O      153.1930 157.6190 145.4690   O.2      32 ALA150   0.0000
   249 CB     153.2420 157.5540 142.5170   C.3      32 ALA150   0.0000
   250 N      153.9810 159.6900 145.1470   N.am     33 GLN151   0.0000
   251 CA     154.7340 159.6720 146.3900   C.3      33 GLN151   0.0000
   252 C      153.8510 160.0580 147.5670   C.2      33 GLN151   0.0000
   253 O      152.9280 160.8650 147.4360   O.2      33 GLN151   0.0000
   254 CB     155.9230 160.6220 146.2940   C.3      33 GLN151   0.0000
   255 CG     156.6780 160.5220 144.9890   C.3      33 GLN151   0.0000
   256 CD     157.4320 159.2220 144.8650   C.2      33 GLN151   0.0000
   257 OE1    157.5350 158.6520 143.7810   O.2      33 GLN151   0.0000
   258 NE2    157.9660 158.7420 145.9800   N.am     33 GLN151   0.0000
   259 N      154.1400 159.4750 148.7250   N.am     34 HIS152   0.0000
   260 CA     153.4930 159.8380 149.9750   C.3      34 HIS152   0.0000
   261 C      154.5000 160.5440 150.8690   C.2      34 HIS152   0.0000
   262 O      155.6390 160.0890 151.0160   O.2      34 HIS152   0.0000
   263 CB     152.9260 158.6080 150.6840   C.3      34 HIS152   0.0000
   264 CG     153.9620 157.7590 151.3490   C.2      34 HIS152   0.0000
   265 ND1    154.9890 157.1600 150.6540   N.pl3    34 HIS152   0.0000
   266 CD2    154.1230 157.3990 152.6430   C.2      34 HIS152   0.0000
   267 CE1    155.7420 156.4720 151.4930   C.2      34 HIS152   0.0000
   268 NE2    155.2380 156.6000 152.7060   N.2      34 HIS152   0.0000
   269 N      154.0770 161.6590 151.4540   N.am     35 ASP153   0.0000
   270 CA     154.9500 162.5310 152.2310   C.3      35 ASP153   0.0000
   271 C      156.2080 162.9000 151.4380   C.2      35 ASP153   0.0000
   272 O      157.3090 162.4520 151.7660   O.2      35 ASP153   0.0000
   273 CB     155.3220 161.8890 153.5600   C.3      35 ASP153   0.0000
   274 CG     154.2120 161.9850 154.5810   C.ar     35 ASP153   0.0000
   275 OD1    153.2530 162.7490 154.3480   O.co2    35 ASP153   0.0000
   276 OD2    154.2980 161.2960 155.6180   O.co2    35 ASP153   0.0000
   277 N      156.0730 163.7020 150.3870   N.am     36 PRO154   0.0000
   278 CA     157.2380 164.0790 149.5970   C.3      36 PRO154   0.0000
   279 C      158.0990 165.0590 150.3700   C.2      36 PRO154   0.0000
   280 O      157.6270 165.6760 151.3360   O.2      36 PRO154   0.0000
   281 CB     156.6250 164.7390 148.3490   C.3      36 PRO154   0.0000
   282 CG     155.1380 164.5170 148.4540   C.3      36 PRO154   0.0000
   283 CD     154.8620 164.3820 149.9110   C.3      36 PRO154   0.0000
   284 N      159.3650 165.2270 149.9890   N.am     37 PRO155   0.0000
   285 CA     160.1910 166.2210 150.6610   C.3      37 PRO155   0.0000
   286 C      159.6890 167.6190 150.3550   C.2      37 PRO155   0.0000
   287 O      158.9780 167.8330 149.3580   O.2      37 PRO155   0.0000
   288 CB     161.5890 165.9820 150.0620   C.3      37 PRO155   0.0000
   289 CG     161.3260 165.3720 148.7380   C.3      37 PRO155   0.0000
   290 CD     160.0980 164.5290 148.9190   C.3      37 PRO155   0.0000
   291 N      160.0250 168.6060 151.1870   N.am     38 PRO156   0.0000
   292 CA     159.6980 169.9960 150.8370   C.3      38 PRO156   0.0000
   293 C      160.4130 170.4720 149.5870   C.2      38 PRO156   0.0000
   294 O      160.1370 171.5780 149.1080   O.2      38 PRO156   0.0000
   295 CB     160.1410 170.7830 152.0760   C.3      38 PRO156   0.0000
   296 CG     161.1720 169.9180 152.7160   C.3      38 PRO156   0.0000
   297 CD     160.7300 168.5120 152.4750   C.3      38 PRO156   0.0000
   298 N      161.3330 169.6700 149.0540   N.am     39 TRP157   0.0000
   299 CA     162.0020 170.0020 147.8040   C.3      39 TRP157   0.0000
   300 C      161.0260 170.0390 146.6360   C.2      39 TRP157   0.0000
   301 O      161.1150 170.9080 145.7640   O.2      39 TRP157   0.0000
   302 CB     163.1080 168.9860 147.5420   C.3      39 TRP157   0.0000
   303 CG     163.6580 169.0690 146.1760   C.2      39 TRP157   0.0000
   304 CD1    164.3160 170.1240 145.6230   C.2      39 TRP157   0.0000
   305 CD2    163.6000 168.0570 145.1710   C.ar     39 TRP157   0.0000
   306 NE1    164.6770 169.8310 144.3310   N.pl3    39 TRP157   0.0000
   307 CE2    164.2470 168.5660 144.0300   C.ar     39 TRP157   0.0000
   308 CE3    163.0680 166.7680 145.1250   C.ar     39 TRP157   0.0000
   309 CZ2    164.3760 167.8310 142.8560   C.ar     39 TRP157   0.0000
   310 CZ3    163.1960 166.0410 143.9610   C.ar     39 TRP157   0.0000
   311 CH2    163.8440 166.5730 142.8410   C.ar     39 TRP157   0.0000
   312 N      160.0820 169.0980 146.6040   N.am     40 THR158   0.0000
   313 CA     159.2230 168.9320 145.4350   C.3      40 THR158   0.0000
   314 C      158.2650 170.0980 145.2220   C.2      40 THR158   0.0000
   315 O      157.5690 170.1380 144.1980   O.2      40 THR158   0.0000
   316 CB     158.4270 167.6320 145.5610   C.3      40 THR158   0.0000
   317 OG1    157.6140 167.6840 146.7390   O.3      40 THR158   0.0000
   318 CG2    159.3650 166.4400 145.6530   C.3      40 THR158   0.0000
   319 N      158.2000 171.0420 146.1610   N.am     41 LYS159   0.0000
   320 CA     157.2370 172.1280 146.0350   C.3      41 LYS159   0.0000
   321 C      157.5360 172.9910 144.8170   C.2      41 LYS159   0.0000
   322 O      156.6160 173.4110 144.1060   O.2      41 LYS159   0.0000
   323 CB     157.2240 172.9630 147.3130   C.3      41 LYS159   0.0000
   324 CG     157.1220 172.1250 148.5800   C.3      41 LYS159   0.0000
   325 CD     156.3060 172.8190 149.6590   C.3      41 LYS159   0.0000
   326 CE     155.7970 171.8260 150.6960   C.3      41 LYS159   0.0000
   327 NZ     154.4680 172.2150 151.2450   N.4      41 LYS159   1.0000
   328 N      158.8150 173.2580 144.5500   N.am     42 TYR160   0.0000
   329 CA     159.1680 174.0460 143.3720   C.3      42 TYR160   0.0000
   330 C      158.9610 173.2540 142.0880   C.2      42 TYR160   0.0000
   331 O      158.6420 173.8340 141.0420   O.2      42 TYR160   0.0000
   332 CB     160.6140 174.5350 143.4760   C.3      42 TYR160   0.0000
   333 CG     160.9960 175.0240 144.8550   C.ar     42 TYR160   0.0000
   334 CD1    160.1800 175.9080 145.5490   C.ar     42 TYR160   0.0000
   335 CD2    162.1650 174.5960 145.4650   C.ar     42 TYR160   0.0000
   336 CE1    160.5190 176.3510 146.8070   C.ar     42 TYR160   0.0000
   337 CE2    162.5120 175.0350 146.7220   C.ar     42 TYR160   0.0000
   338 CZ     161.6850 175.9120 147.3880   C.ar     42 TYR160   0.0000
   339 OH     162.0280 176.3550 148.6440   O.3      42 TYR160   0.0000
   340 N      159.1330 171.9330 142.1420   N.am     43 VAL161   0.0000
   341 CA     158.8260 171.1200 140.9750   C.3      43 VAL161   0.0000
   342 C      157.3400 171.1940 140.6720   C.2      43 VAL161   0.0000
   343 O      156.9300 171.1780 139.5040   O.2      43 VAL161   0.0000
   344 CB     159.2860 169.6700 141.1970   C.3      43 VAL161   0.0000
   345 CG1    159.4040 168.9530 139.8730   C.3      43 VAL161   0.0000
   346 CG2    160.6020 169.6390 141.9410   C.3      43 VAL161   0.0000
   347 N      156.5100 171.2740 141.7130   N.am     44 GLU162   0.0000
   348 CA     155.0830 171.4830 141.4970   C.3      44 GLU162   0.0000
   349 C      154.8350 172.7810 140.7410   C.2      44 GLU162   0.0000
   350 O      154.0080 172.8270 139.8220   O.2      44 GLU162   0.0000
   351 CB     154.3400 171.4880 142.8320   C.3      44 GLU162   0.0000
   352 CG     154.1570 170.1100 143.4490   C.3      44 GLU162   0.0000
   353 CD     152.8430 169.4600 143.0620   C.ar     44 GLU162   0.0000
   354 OE1    151.7790 170.0280 143.3880   O.co2    44 GLU162   0.0000
   355 OE2    152.8720 168.3790 142.4360   O.co2    44 GLU162   0.0000
   356 N      155.5510 173.8470 141.1120   N.am     45 TYR163   0.0000
   357 CA     155.4340 175.1090 140.3890   C.3      45 TYR163   0.0000
   358 C      155.8530 174.9510 138.9370   C.2      45 TYR163   0.0000
   359 O      155.2210 175.5090 138.0360   O.2      45 TYR163   0.0000
   360 CB     156.2840 176.1850 141.0590   C.3      45 TYR163   0.0000
   361 CG     155.8220 176.5670 142.4350   C.ar     45 TYR163   0.0000
   362 CD1    154.5510 177.0700 142.6400   C.ar     45 TYR163   0.0000
   363 CD2    156.6620 176.4390 143.5280   C.ar     45 TYR163   0.0000
   364 CE1    154.1250 177.4220 143.8940   C.ar     45 TYR163   0.0000
   365 CE2    156.2470 176.7900 144.7890   C.ar     45 TYR163   0.0000
   366 CZ     154.9750 177.2830 144.9690   C.ar     45 TYR163   0.0000
   367 OH     154.5510 177.6370 146.2280   O.3      45 TYR163   0.0000
   368 N      156.9360 174.2130 138.6970   N.am     46 THR164   0.0000
   369 CA     157.3710 173.9570 137.3290   C.3      46 THR164   0.0000
   370 C      156.2750 173.2750 136.5250   C.2      46 THR164   0.0000
   371 O      156.0040 173.6470 135.3760   O.2      46 THR164   0.0000
   372 CB     158.6290 173.0950 137.3340   C.3      46 THR164   0.0000
   373 OG1    159.5050 173.5330 138.3790   O.3      46 THR164   0.0000
   374 CG2    159.3440 173.1850 135.9980   C.3      46 THR164   0.0000
   375 N      155.6400 172.2660 137.1160   N.am     47 PHE165   0.0000
   376 CA     154.5840 171.5480 136.4140   C.3      47 PHE165   0.0000
   377 C      153.4140 172.4670 136.0980   C.2      47 PHE165   0.0000
   378 O      152.9000 172.4680 134.9700   O.2      47 PHE165   0.0000
   379 CB     154.1270 170.3520 137.2450   C.3      47 PHE165   0.0000
   380 CG     155.1100 169.2260 137.2650   C.ar     47 PHE165   0.0000
   381 CD1    155.6160 168.7170 136.0860   C.ar     47 PHE165   0.0000
   382 CD2    155.5300 168.6780 138.4580   C.ar     47 PHE165   0.0000
   383 CE1    156.5210 167.6860 136.0990   C.ar     47 PHE165   0.0000
   384 CE2    156.4340 167.6460 138.4760   C.ar     47 PHE165   0.0000
   385 CZ     156.9320 167.1490 137.2960   C.ar     47 PHE165   0.0000
   386 N      152.9710 173.2500 137.0870   N.am     48 THR166   0.0000
   387 CA     151.9100 174.2180 136.8260   C.3      48 THR166   0.0000
   388 C      152.3120 175.1790 135.7210   C.2      48 THR166   0.0000
   389 O      151.4890 175.5370 134.8730   O.2      48 THR166   0.0000
   390 CB     151.5540 174.9970 138.0910   C.3      48 THR166   0.0000
   391 OG1    152.6060 175.9190 138.3970   O.3      48 THR166   0.0000
   392 CG2    151.3100 174.0650 139.2620   C.3      48 THR166   0.0000
   393 N      153.5740 175.6040 135.7110   N.am     49 ALA167   0.0000
   394 CA     154.0300 176.5380 134.6920   C.3      49 ALA167   0.0000
   395 C      153.9170 175.9250 133.3080   C.2      49 ALA167   0.0000
   396 O      153.4400 176.5700 132.3720   O.2      49 ALA167   0.0000
   397 CB     155.4680 176.9650 134.9740   C.3      49 ALA167   0.0000
   398 N      154.3500 174.6740 133.1600   N.am     50 ILE168   0.0000
   399 CA     154.2610 174.0260 131.8540   C.3      50 ILE168   0.0000
   400 C      152.8060 173.8830 131.4290   C.2      50 ILE168   0.0000
   401 O      152.4510 174.1280 130.2660   O.2      50 ILE168   0.0000
   402 CB     154.9790 172.6660 131.8730   C.3      50 ILE168   0.0000
   403 CG1    156.3800 172.8140 132.4640   C.3      50 ILE168   0.0000
   404 CG2    155.0560 172.1040 130.4690   C.3      50 ILE168   0.0000
   405 CD1    156.9700 171.5250 132.9950   C.3      50 ILE168   0.0000
   406 N      151.9390 173.4910 132.3640   N.am     51 TYR169   0.0000
   407 CA     150.5280 173.3240 132.0320   C.3      51 TYR169   0.0000
   408 C      149.9100 174.6360 131.5710   C.2      51 TYR169   0.0000
   409 O      149.2230 174.6830 130.5420   O.2      51 TYR169   0.0000
   410 CB     149.7680 172.7740 133.2350   C.3      51 TYR169   0.0000
   411 CG     150.1870 171.3850 133.6520   C.ar     51 TYR169   0.0000
   412 CD1    150.5360 170.4280 132.7110   C.ar     51 TYR169   0.0000
   413 CD2    150.2260 171.0300 134.9870   C.ar     51 TYR169   0.0000
   414 CE1    150.9120 169.1630 133.0930   C.ar     51 TYR169   0.0000
   415 CE2    150.6030 169.7750 135.3760   C.ar     51 TYR169   0.0000
   416 CZ     150.9420 168.8440 134.4300   C.ar     51 TYR169   0.0000
   417 OH     151.3150 167.5860 134.8350   O.3      51 TYR169   0.0000
   418 N      150.1460 175.7140 132.3200   N.am     52 THR170   0.0000
   419 CA     149.5900 177.0070 131.9390   C.3      52 THR170   0.0000
   420 C      150.2080 177.5290 130.6530   C.2      52 THR170   0.0000
   421 O      149.5230 178.1950 129.8720   O.2      52 THR170   0.0000
   422 CB     149.7690 178.0250 133.0640   C.3      52 THR170   0.0000
   423 OG1    151.1500 178.3940 133.1670   O.3      52 THR170   0.0000
   424 CG2    149.2670 177.4600 134.3790   C.3      52 THR170   0.0000
   425 N      151.4830 177.2350 130.4040   N.am     53 PHE171   0.0000
   426 CA     152.0850 177.6380 129.1410   C.3      53 PHE171   0.0000
   427 C      151.4000 176.9430 127.9770   C.2      53 PHE171   0.0000
   428 O      151.1480 177.5550 126.9360   O.2      53 PHE171   0.0000
   429 CB     153.5820 177.3390 129.1440   C.3      53 PHE171   0.0000
   430 CG     154.2120 177.4240 127.7880   C.ar     53 PHE171   0.0000
   431 CD1    154.1760 178.6040 127.0690   C.ar     53 PHE171   0.0000
   432 CD2    154.8280 176.3230 127.2260   C.ar     53 PHE171   0.0000
   433 CE1    154.7500 178.6850 125.8190   C.ar     53 PHE171   0.0000
   434 CE2    155.4030 176.3990 125.9770   C.ar     53 PHE171   0.0000
   435 CZ     155.3640 177.5820 125.2730   C.ar     53 PHE171   0.0000
   436 N      151.0760 175.6610 128.1390   N.am     54 GLU172   0.0000
   437 CA     150.3990 174.9560 127.0570   C.3      54 GLU172   0.0000
   438 C      148.9800 175.4750 126.8650   C.2      54 GLU172   0.0000
   439 O      148.5010 175.5950 125.7300   O.2      54 GLU172   0.0000
   440 CB     150.4040 173.4540 127.3240   C.3      54 GLU172   0.0000
   441 CG     151.7940 172.8430 127.2580   C.3      54 GLU172   0.0000
   442 CD     152.2550 172.6010 125.8340   C.ar     54 GLU172   0.0000
   443 OE1    151.4230 172.7280 124.9140   O.co2    54 GLU172   0.0000
   444 OE2    153.4470 172.2870 125.6330   O.co2    54 GLU172   0.0000
   445 N      148.2950 175.7990 127.9610   N.am     55 SER173   0.0000
   446 CA     146.9730 176.4040 127.8330   C.3      55 SER173   0.0000
   447 C      147.0520 177.7400 127.1050   C.2      55 SER173   0.0000
   448 O      146.1900 178.0590 126.2740   O.2      55 SER173   0.0000
   449 CB     146.3430 176.5890 129.2090   C.3      55 SER173   0.0000
   450 OG     147.1460 177.4290 130.0150   O.3      55 SER173   0.0000
   451 N      148.0700 178.5420 127.4250   N.am     56 LEU174   0.0000
   452 CA     148.2810 179.8070 126.7320   C.3      56 LEU174   0.0000
   453 C      148.5170 179.5740 125.2500   C.2      56 LEU174   0.0000
   454 O      147.9500 180.2700 124.4020   O.2      56 LEU174   0.0000
   455 CB     149.4670 180.5490 127.3460   C.3      56 LEU174   0.0000
   456 CG     149.2470 181.2700 128.6740   C.3      56 LEU174   0.0000
   457 CD1    150.4240 182.1840 128.9670   C.3      56 LEU174   0.0000
   458 CD2    147.9450 182.0500 128.6650   C.3      56 LEU174   0.0000
   459 N      149.3760 178.6070 124.9240   N.am     57 VAL175   0.0000
   460 CA     149.6130 178.2500 123.5290   C.3      57 VAL175   0.0000
   461 C      148.2970 177.9550 122.8280   C.2      57 VAL175   0.0000
   462 O      148.0390 178.4450 121.7270   O.2      57 VAL175   0.0000
   463 CB     150.5780 177.0570 123.4300   C.3      57 VAL175   0.0000
   464 CG1    150.6900 176.6030 121.9920   C.3      57 VAL175   0.0000
   465 CG2    151.9460 177.4430 123.9540   C.3      57 VAL175   0.0000
   466 N      147.4480 177.1540 123.4500   N.am     58 LYS176   0.0000
   467 CA     146.1660 176.8150 122.8450   C.3      58 LYS176   0.0000
   468 C      145.1790 177.9660 122.6600   C.2      58 LYS176   0.0000
   469 O      144.5540 178.0940 121.6110   O.2      58 LYS176   0.0000
   470 CB     145.4910 175.6970 123.6360   C.3      58 LYS176   0.0000
   471 CG     146.2620 174.3910 123.6550   C.3      58 LYS176   0.0000
   472 CD     145.3180 173.2190 123.8350   C.3      58 LYS176   0.0000
   473 CE     146.0450 172.0180 124.4030   C.3      58 LYS176   0.0000
   474 NZ     145.0910 170.9920 124.9050   N.4      58 LYS176   1.0000
   475 N      145.0480 178.8190 123.6670   N.am     59 ILE177   0.0000
   476 CA     144.0870 179.9170 123.5740   C.3      59 ILE177   0.0000
   477 C      144.5860 180.9900 122.6140   C.2      59 ILE177   0.0000
   478 O      143.7940 181.6380 121.9220   O.2      59 ILE177   0.0000
   479 CB     143.7830 180.4930 124.9680   C.3      59 ILE177   0.0000
   480 CG1    145.0580 181.0000 125.6380   C.3      59 ILE177   0.0000
   481 CG2    143.1000 179.4560 125.8360   C.3      59 ILE177   0.0000
   482 CD1    144.8040 181.7520 126.9180   C.3      59 ILE177   0.0000
   483 N      145.9060 181.1950 122.5540   N.am     60 LEU178   0.0000
   484 CA     146.4480 182.1770 121.6210   C.3      60 LEU178   0.0000
   485 C      146.5680 181.6110 120.2150   C.2      60 LEU178   0.0000
   486 O      146.5910 182.3730 119.2430   O.2      60 LEU178   0.0000
   487 CB     147.8050 182.6790 122.1070   C.3      60 LEU178   0.0000
   488 CG     147.8190 183.3250 123.4920   C.3      60 LEU178   0.0000
   489 CD1    149.1910 183.9110 123.7850   C.3      60 LEU178   0.0000
   490 CD2    146.7330 184.3820 123.6060   C.3      60 LEU178   0.0000
   491 N      146.6500 180.2860 120.0810   N.am     61 ALA179   0.0000
   492 CA     146.5790 179.6770 118.7620   C.3      61 ALA179   0.0000
   493 C      145.1720 179.7600 118.2090   C.2      61 ALA179   0.0000
   494 O      144.9660 179.6120 117.0010   O.2      61 ALA179   0.0000
   495 CB     147.0470 178.2280 118.8270   C.3      61 ALA179   0.0000
   496 N      144.1890 179.9720 119.0780   N.am     62 ARG180   0.0000
   497 CA     142.9120 180.4820 118.5950   C.3      62 ARG180   0.0000
   498 C      142.9410 182.0100 118.5390   C.2      62 ARG180   0.0000
   499 O      142.7530 182.6000 117.4700   O.2      62 ARG180   0.0000
   500 CB     141.7750 179.9530 119.4660   C.3      62 ARG180   0.0000
   501 CG     141.5010 178.4850 119.2350   C.3      62 ARG180   0.0000
   502 CD     141.1020 178.1950 117.7910   C.3      62 ARG180   0.0000
   503 NE     142.2070 177.6360 117.0120   N.pl3    62 ARG180   1.0000
   504 CZ     142.1500 177.3660 115.7100   C.cat    62 ARG180   0.0000
   505 NH1    141.0380 177.6010 115.0270   N.pl3    62 ARG180   1.0000
   506 NH2    143.2070 176.8570 115.0910   N.pl3    62 ARG180   1.0000
   507 N      143.1870 182.6590 119.6760   N.am     63 GLY181   0.0000
   508 CA     143.6390 184.0400 119.6670   C.3      63 GLY181   0.0000
   509 C      142.5970 185.1290 119.8120   C.2      63 GLY181   0.0000
   510 O      142.7770 186.2140 119.2490   O.2      63 GLY181   0.0000
   511 N      141.5290 184.8950 120.5650   N.am     64 PHE182   0.0000
   512 CA     140.5150 185.9300 120.8430   C.3      64 PHE182   0.0000
   513 C      139.5440 185.4880 121.9440   C.2      64 PHE182   0.0000
   514 O      139.6550 184.3830 122.4320   O.2      64 PHE182   0.0000
   515 CB     139.7900 186.4310 119.5920   C.3      64 PHE182   0.0000
   516 CG     139.4570 187.9020 119.6440   C.ar     64 PHE182   0.0000
   517 CD1    140.4650 188.8480 119.7430   C.ar     64 PHE182   0.0000
   518 CD2    138.1480 188.3370 119.6050   C.ar     64 PHE182   0.0000
   519 CE1    140.1760 190.1950 119.7980   C.ar     64 PHE182   0.0000
   520 CE2    137.8500 189.6840 119.6600   C.ar     64 PHE182   0.0000
   521 CZ     138.8650 190.6130 119.7560   C.ar     64 PHE182   0.0000
   522 N      138.6350 186.3480 122.3850   N.am     65 CYS183   0.0000
   523 CA     137.6800 185.9300 123.4150   C.3      65 CYS183   0.0000
   524 C      136.7990 184.7830 122.8860   C.2      65 CYS183   0.0000
   525 O      136.5800 183.7470 123.5510   O.2      65 CYS183   0.0000
   526 CB     136.8380 187.1280 123.8790   C.3      65 CYS183   0.0000
   527 SG     136.9590 188.6460 122.8800   S.3      65 CYS183   0.0000
   528 N      136.3430 184.9430 121.6480   N.am     66 LEU184   0.0000
   529 CA     135.5310 183.9240 120.9930   C.3      66 LEU184   0.0000
   530 C      136.3470 182.6530 120.7800   C.2      66 LEU184   0.0000
   531 O      135.8110 181.5450 120.8640   O.2      66 LEU184   0.0000
   532 CB     134.9170 184.4110 119.6810   C.3      66 LEU184   0.0000
   533 CG     134.0130 183.3370 119.0670   C.3      66 LEU184   0.0000
   534 CD1    133.0920 182.7220 120.1120   C.3      66 LEU184   0.0000
   535 CD2    133.2370 183.8280 117.8540   C.3      66 LEU184   0.0000
   536 N      137.6260 182.8330 120.4390   N.am     67 HIS185   0.0000
   537 CA     138.5740 181.7320 120.2380   C.3      67 HIS185   0.0000
   538 C      138.7880 180.9540 121.5280   C.2      67 HIS185   0.0000
   539 O      139.0120 179.7600 121.4880   O.2      67 HIS185   0.0000
   540 CB     139.9090 182.2630 119.7140   C.3      67 HIS185   0.0000
   541 CG     139.8230 182.8780 118.3510   C.2      67 HIS185   0.0000
   542 ND1    139.5800 182.1380 117.2150   N.pl3    67 HIS185   0.0000
   543 CD2    139.9450 184.1630 117.9430   C.2      67 HIS185   0.0000
   544 CE1    139.5590 182.9420 116.1670   C.2      67 HIS185   0.0000
   545 NE2    139.7760 184.1740 116.5790   N.2      67 HIS185   0.0000
   546 N      138.7990 181.6590 122.6630   N.am     68 ALA186   0.0000
   547 CA     138.9170 181.0430 123.9850   C.3      68 ALA186   0.0000
   548 C      137.6840 180.2030 124.1900   C.2      68 ALA186   0.0000
   549 O      137.7780 179.0700 124.6520   O.2      68 ALA186   0.0000
   550 CB     139.0330 182.0820 125.0850   C.3      68 ALA186   0.0000
   551 N      136.5190 180.7290 123.8110   N.am     69 PHE187   0.0000
   552 CA     135.3240 179.9030 123.9050   C.3      69 PHE187   0.0000
   553 C      135.4490 178.6600 123.0010   C.2      69 PHE187   0.0000
   554 O      135.0350 177.5780 123.4050   O.2      69 PHE187   0.0000
   555 CB     134.0430 180.6740 123.6210   C.3      69 PHE187   0.0000
   556 CG     132.9040 180.2470 124.4930   C.ar     69 PHE187   0.0000
   557 CD1    132.8640 180.6250 125.8240   C.ar     69 PHE187   0.0000
   558 CD2    131.8970 179.4390 124.0020   C.ar     69 PHE187   0.0000
   559 CE1    131.8270 180.2230 126.6460   C.ar     69 PHE187   0.0000
   560 CE2    130.8570 179.0320 124.8190   C.ar     69 PHE187   0.0000
   561 CZ     130.8230 179.4230 126.1440   C.ar     69 PHE187   0.0000
   562 N      136.0140 178.7990 121.7950   N.am     70 THR188   0.0000
   563 CA     136.2350 177.6460 120.8960   C.3      70 THR188   0.0000
   564 C      137.1950 176.6070 121.5020   C.2      70 THR188   0.0000
   565 O      137.0210 175.4020 121.3290   O.2      70 THR188   0.0000
   566 CB     136.7690 178.0550 119.5200   C.3      70 THR188   0.0000
   567 OG1    135.6820 178.5400 118.7250   O.3      70 THR188   0.0000
   568 CG2    137.3910 176.8530 118.8240   C.3      70 THR188   0.0000
   569 N      138.2250 177.0840 122.2000   N.am     71 PHE189   0.0000
   570 CA     139.1830 176.2220 122.8740   C.3      71 PHE189   0.0000
   571 C      138.4580 175.4500 123.9360   C.2      71 PHE189   0.0000
   572 O      138.6520 174.2600 124.0770   O.2      71 PHE189   0.0000
   573 CB     140.2580 177.0530 123.5520   C.3      71 PHE189   0.0000
   574 CG     140.8190 176.4240 124.7910   C.ar     71 PHE189   0.0000
   575 CD1    141.6960 175.3680 124.7090   C.ar     71 PHE189   0.0000
   576 CD2    140.4610 176.8880 126.0330   C.ar     71 PHE189   0.0000
   577 CE1    142.2120 174.7900 125.8470   C.ar     71 PHE189   0.0000
   578 CE2    140.9750 176.3160 127.1770   C.ar     71 PHE189   0.0000
   579 CZ     141.8530 175.2650 127.0840   C.ar     71 PHE189   0.0000
   580 N      137.5850 176.1390 124.6680   N.am     72 LEU190   0.0000
   581 CA     136.7650 175.5450 125.7100   C.3      72 LEU190   0.0000
   582 C      135.7280 174.5620 125.1800   C.2      72 LEU190   0.0000
   583 O      135.2870 173.6880 125.9110   O.2      72 LEU190   0.0000
   584 CB     136.0880 176.6250 126.5340   C.3      72 LEU190   0.0000
   585 CG     136.2540 176.4500 128.0390   C.3      72 LEU190   0.0000
   586 CD1    137.6960 176.1120 128.3670   C.3      72 LEU190   0.0000
   587 CD2    135.8560 177.7300 128.7450   C.3      72 LEU190   0.0000
   588 N      135.3230 174.7170 123.9240   N.am     73 ARG191   0.0000
   589 CA     134.3360 173.8490 123.3200   C.3      73 ARG191   0.0000
   590 C      134.7740 172.3960 123.3150   C.2      73 ARG191   0.0000
   591 O      133.9300 171.5230 123.4590   O.2      73 ARG191   0.0000
   592 CB     133.9730 174.3120 121.9150   C.3      73 ARG191   0.0000
   593 CG     133.0610 175.5300 121.8980   C.3      73 ARG191   0.0000
   594 CD     132.2080 175.5760 120.6410   C.3      73 ARG191   0.0000
   595 NE     131.9650 176.9420 120.1900   N.pl3    73 ARG191   1.0000
   596 CZ     130.7640 177.4920 120.0620   C.cat    73 ARG191   0.0000
   597 NH1    129.6780 176.7880 120.3450   N.pl3    73 ARG191   1.0000
   598 NH2    130.6540 178.7450 119.6410   N.pl3    73 ARG191   1.0000
   599 N      136.0560 172.1020 123.1160   N.am     74 ASP192   0.0000
   600 CA     136.4630 170.7000 123.1500   C.3      74 ASP192   0.0000
   601 C      136.3980 170.1870 124.5820   C.2      74 ASP192   0.0000
   602 O      137.1660 170.6510 125.4330   O.2      74 ASP192   0.0000
   603 CB     137.8730 170.5280 122.6070   C.3      74 ASP192   0.0000
   604 CG     138.1970 169.0880 122.2740   C.ar     74 ASP192   0.0000
   605 OD1    137.2760 168.2480 122.3040   O.co2    74 ASP192   0.0000
   606 OD2    139.3740 168.7970 121.9800   O.co2    74 ASP192   0.0000
   607 N      135.5060 169.2410 124.8800   N.am     75 PRO193   0.0000
   608 CA     135.2810 168.8590 126.2830   C.3      75 PRO193   0.0000
   609 C      136.5360 168.4380 127.0170   C.2      75 PRO193   0.0000
   610 O      136.6270 168.6490 128.2320   O.2      75 PRO193   0.0000
   611 CB     134.2790 167.7000 126.1730   C.3      75 PRO193   0.0000
   612 CG     134.3400 167.2580 124.7440   C.3      75 PRO193   0.0000
   613 CD     134.6430 168.4870 123.9610   C.3      75 PRO193   0.0000
   614 N      137.5110 167.8550 126.3250   N.am     76 TRP194   0.0000
   615 CA     138.7380 167.4680 127.0050   C.3      76 TRP194   0.0000
   616 C      139.4920 168.6790 127.5350   C.2      76 TRP194   0.0000
   617 O      140.2280 168.5650 128.5200   O.2      76 TRP194   0.0000
   618 CB     139.6230 166.6510 126.0670   C.3      76 TRP194   0.0000
   619 CG     139.2310 165.2130 126.0020   C.2      76 TRP194   0.0000
   620 CD1    138.5650 164.5910 124.9900   C.2      76 TRP194   0.0000
   621 CD2    139.4710 164.2160 126.9980   C.ar     76 TRP194   0.0000
   622 NE1    138.3800 163.2650 125.2920   N.pl3    76 TRP194   0.0000
   623 CE2    138.9280 163.0100 126.5200   C.ar     76 TRP194   0.0000
   624 CE3    140.0950 164.2250 128.2470   C.ar     76 TRP194   0.0000
   625 CZ2    138.9900 161.8280 127.2460   C.ar     76 TRP194   0.0000
   626 CZ3    140.1550 163.0510 128.9650   C.ar     76 TRP194   0.0000
   627 CH2    139.6060 161.8690 128.4650   C.ar     76 TRP194   0.0000
   628 N      139.3170 169.8440 126.9090   N.am     77 ASN195   0.0000
   629 CA     140.0310 171.0270 127.3730   C.3      77 ASN195   0.0000
   630 C      139.5030 171.5160 128.7130   C.2      77 ASN195   0.0000
   631 O      140.2560 172.1210 129.4880   O.2      77 ASN195   0.0000
   632 CB     139.9500 172.1430 126.3350   C.3      77 ASN195   0.0000
   633 CG     141.1770 173.0320 126.3440   C.2      77 ASN195   0.0000
   634 OD1    142.2150 172.6620 126.8890   O.2      77 ASN195   0.0000
   635 ND2    141.0630 174.2160 125.7500   N.am     77 ASN195   0.0000
   636 N      138.2200 171.2750 128.9970   N.am     78 TRP196   0.0000
   637 CA     137.6600 171.6690 130.2850   C.3      78 TRP196   0.0000
   638 C      138.4580 171.0820 131.4340   C.2      78 TRP196   0.0000
   639 O      138.6300 171.7320 132.4680   O.2      78 TRP196   0.0000
   640 CB     136.2000 171.2300 130.3900   C.3      78 TRP196   0.0000
   641 CG     135.2860 171.9220 129.4370   C.2      78 TRP196   0.0000
   642 CD1    135.4720 173.1400 128.8630   C.2      78 TRP196   0.0000
   643 CD2    134.0430 171.4260 128.9360   C.ar     78 TRP196   0.0000
   644 NE1    134.4180 173.4390 128.0390   N.pl3    78 TRP196   0.0000
   645 CE2    133.5270 172.4000 128.0660   C.ar     78 TRP196   0.0000
   646 CE3    133.3150 170.2530 129.1420   C.ar     78 TRP196   0.0000
   647 CZ2    132.3160 172.2380 127.4020   C.ar     78 TRP196   0.0000
   648 CZ3    132.1140 170.0930 128.4810   C.ar     78 TRP196   0.0000
   649 CH2    131.6270 171.0800 127.6220   C.ar     78 TRP196   0.0000
   650 N      138.9550 169.8590 131.2680   N.am     79 LEU197   0.0000
   651 CA     139.7920 169.2530 132.2930   C.3      79 LEU197   0.0000
   652 C      141.0310 170.1010 132.5470   C.2      79 LEU197   0.0000
   653 O      141.4120 170.3470 133.6980   O.2      79 LEU197   0.0000
   654 CB     140.1700 167.8380 131.8660   C.3      79 LEU197   0.0000
   655 CG     140.7620 166.8980 132.9060   C.3      79 LEU197   0.0000
   656 CD1    140.4170 165.4820 132.5150   C.3      79 LEU197   0.0000
   657 CD2    142.2590 167.0700 133.0080   C.3      79 LEU197   0.0000
   658 N      141.6600 170.5830 131.4730   N.am     80 ASP198   0.0000
   659 CA     142.8810 171.3660 131.6200   C.3      80 ASP198   0.0000
   660 C      142.5930 172.7250 132.2400   C.2      80 ASP198   0.0000
   661 O      143.3680 173.2110 133.0710   O.2      80 ASP198   0.0000
   662 CB     143.5620 171.5280 130.2650   C.3      80 ASP198   0.0000
   663 CG     143.5450 170.2510 129.4530   C.ar     80 ASP198   0.0000
   664 OD1    144.2320 169.2870 129.8450   O.co2    80 ASP198   0.0000
   665 OD2    142.8450 170.2090 128.4220   O.co2    80 ASP198   0.0000
   666 N      141.4890 173.3580 131.8450   N.am     81 PHE199   0.0000
   667 CA     141.1300 174.6320 132.4580   C.3      81 PHE199   0.0000
   668 C      140.8550 174.4530 133.9450   C.2      81 PHE199   0.0000
   669 O      141.3090 175.2470 134.7820   O.2      81 PHE199   0.0000
   670 CB     139.9200 175.2340 131.7490   C.3      81 PHE199   0.0000
   671 CG     139.6610 176.6650 132.1100   C.ar     81 PHE199   0.0000
   672 CD1    140.6100 177.6380 131.8510   C.ar     81 PHE199   0.0000
   673 CD2    138.4680 177.0410 132.7010   C.ar     81 PHE199   0.0000
   674 CE1    140.3760 178.9570 132.1770   C.ar     81 PHE199   0.0000
   675 CE2    138.2260 178.3600 133.0300   C.ar     81 PHE199   0.0000
   676 CZ     139.1810 179.3200 132.7670   C.ar     81 PHE199   0.0000
   677 N      140.1250 173.3930 134.2950   N.am     82 SER200   0.0000
   678 CA     139.8560 173.1180 135.6980   C.3      82 SER200   0.0000
   679 C      141.1460 172.8840 136.4650   C.2      82 SER200   0.0000
   680 O      141.2920 173.3530 137.5960   O.2      82 SER200   0.0000
   681 CB     138.9320 171.9100 135.8290   C.3      82 SER200   0.0000
   682 OG     139.3600 170.8590 134.9860   O.3      82 SER200   0.0000
   683 N      142.1110 172.1900 135.8620   N.am     83 VAL201   0.0000
   684 CA     143.3060 171.8640 136.6290   C.3      83 VAL201   0.0000
   685 C      144.2180 173.0790 136.7640   C.2      83 VAL201   0.0000
   686 O      144.8770 173.2540 137.7960   O.2      83 VAL201   0.0000
   687 CB     144.0460 170.6550 136.0320   C.3      83 VAL201   0.0000
   688 CG1    144.7210 171.0030 134.7210   C.3      83 VAL201   0.0000
   689 CG2    145.0540 170.1610 137.0310   C.3      83 VAL201   0.0000
   690 N      144.2630 173.9550 135.7560   N.am     84 ILE202   0.0000
   691 CA     145.0840 175.1500 135.9290   C.3      84 ILE202   0.0000
   692 C      144.4680 176.0610 136.9820   C.2      84 ILE202   0.0000
   693 O      145.1750 176.5850 137.8540   O.2      84 ILE202   0.0000
   694 CB     145.3120 175.8960 134.6000   C.3      84 ILE202   0.0000
   695 CG1    144.0050 176.1410 133.8640   C.3      84 ILE202   0.0000
   696 CG2    146.2900 175.1450 133.7230   C.3      84 ILE202   0.0000
   697 CD1    144.1840 176.7590 132.5060   C.3      84 ILE202   0.0000
   698 N      143.1420 176.2470 136.9460   N.am     85 VAL203   0.0000
   699 CA     142.5450 177.0930 137.9750   C.3      85 VAL203   0.0000
   700 C      142.6600 176.4320 139.3440   C.2      85 VAL203   0.0000
   701 O      142.7990 177.1220 140.3580   O.2      85 VAL203   0.0000
   702 CB     141.0870 177.4580 137.6280   C.3      85 VAL203   0.0000
   703 CG1    140.9970 177.9910 136.2140   C.3      85 VAL203   0.0000
   704 CG2    140.1610 176.2800 137.8140   C.3      85 VAL203   0.0000
   705 N      142.6730 175.0980 139.3990   N.am     86 MET204   0.0000
   706 CA     142.7940 174.4150 140.6810   C.3      86 MET204   0.0000
   707 C      144.1940 174.5660 141.2580   C.2      86 MET204   0.0000
   708 O      144.3510 174.7890 142.4620   O.2      86 MET204   0.0000
   709 CB     142.4440 172.9330 140.5340   C.3      86 MET204   0.0000
   710 CG     143.3630 172.1690 139.5930   C.3      86 MET204   0.0000
   711 SD     142.9190 170.4290 139.4460   S.3      86 MET204   0.0000
   712 CE     141.4630 170.5370 138.4060   C.3      86 MET204   0.0000
   713 N      145.2230 174.4450 140.4180   N.am     87 ALA205   0.0000
   714 CA     146.5840 174.6850 140.8860   C.3      87 ALA205   0.0000
   715 C      146.7470 176.1280 141.3450   C.2      87 ALA205   0.0000
   716 O      147.3500 176.4000 142.3950   O.2      87 ALA205   0.0000
   717 CB     147.5860 174.3510 139.7830   C.3      87 ALA205   0.0000
   718 N      146.1940 177.0680 140.5740   N.am     88 TYR206   0.0000
   719 CA     146.2630 178.4740 140.9520   C.3      88 TYR206   0.0000
   720 C      145.5900 178.7380 142.2930   C.2      88 TYR206   0.0000
   721 O      146.1410 179.4660 143.1240   O.2      88 TYR206   0.0000
   722 CB     145.6350 179.3340 139.8600   C.3      88 TYR206   0.0000
   723 CG     146.5510 179.5830 138.6890   C.ar     88 TYR206   0.0000
   724 CD1    147.9260 179.5990 138.8530   C.ar     88 TYR206   0.0000
   725 CD2    146.0400 179.8100 137.4200   C.ar     88 TYR206   0.0000
   726 CE1    148.7670 179.8320 137.7890   C.ar     88 TYR206   0.0000
   727 CE2    146.8730 180.0430 136.3490   C.ar     88 TYR206   0.0000
   728 CZ     148.2350 180.0530 136.5390   C.ar     88 TYR206   0.0000
   729 OH     149.0700 180.2900 135.4740   O.3      88 TYR206   0.0000
   730 N      144.4100 178.1600 142.5280   N.am     89 THR207   0.0000
   731 CA     143.7480 178.3450 143.8170   C.3      89 THR207   0.0000
   732 C      144.5360 177.6870 144.9410   C.2      89 THR207   0.0000
   733 O      144.7450 178.2920 145.9990   O.2      89 THR207   0.0000
   734 CB     142.3220 177.7940 143.7800   C.3      89 THR207   0.0000
   735 OG1    142.3540 176.3890 143.5050   O.3      89 THR207   0.0000
   736 CG2    141.4810 178.5190 142.7440   C.3      89 THR207   0.0000
   737 N      144.9790 176.4450 144.7360   N.am     90 THR208   0.0000
   738 CA     145.7120 175.7350 145.7750   C.3      90 THR208   0.0000
   739 C      147.0250 176.4180 146.1280   C.2      90 THR208   0.0000
   740 O      147.5530 176.1920 147.2230   O.2      90 THR208   0.0000
   741 CB     145.9730 174.2930 145.3420   C.3      90 THR208   0.0000
   742 OG1    146.3860 174.2750 143.9720   O.3      90 THR208   0.0000
   743 CG2    144.7110 173.4600 145.4920   C.3      90 THR208   0.0000
   744 N      147.5700 177.2390 145.2310   N.am     91 GLU209   0.0000
   745 CA     148.6940 178.0820 145.6170   C.3      91 GLU209   0.0000
   746 C      148.2510 179.4170 146.2050   C.2      91 GLU209   0.0000
   747 O      148.9490 179.9650 147.0650   O.2      91 GLU209   0.0000
   748 CB     149.6140 178.3210 144.4180   C.3      91 GLU209   0.0000
   749 CG     150.7180 179.3420 144.6660   C.3      91 GLU209   0.0000
   750 CD     151.8130 178.8320 145.5820   C.ar     91 GLU209   0.0000
   751 OE1    152.7410 179.6090 145.8860   O.co2    91 GLU209   0.0000
   752 OE2    151.7630 177.6520 145.9850   O.co2    91 GLU209   0.0000
   753 N      147.0950 179.9320 145.7920   N.am     92 PHE210   0.0000
   754 CA     146.6370 181.2580 146.1980   C.3      92 PHE210   0.0000
   755 C      146.0740 181.2540 147.6180   C.2      92 PHE210   0.0000
   756 O      146.6070 181.9290 148.5040   O.2      92 PHE210   0.0000
   757 CB     145.5990 181.7660 145.1900   C.3      92 PHE210   0.0000
   758 CG     145.0350 183.1180 145.5180   C.ar     92 PHE210   0.0000
   759 CD1    145.8540 184.1370 145.9760   C.ar     92 PHE210   0.0000
   760 CD2    143.6830 183.3720 145.3510   C.ar     92 PHE210   0.0000
   761 CE1    145.3320 185.3820 146.2760   C.ar     92 PHE210   0.0000
   762 CE2    143.1540 184.6160 145.6470   C.ar     92 PHE210   0.0000
   763 CZ     143.9790 185.6220 146.1100   C.ar     92 PHE210   0.0000
   764 N      145.0030 180.4990 147.8500   N.am     93 VAL211   0.0000
   765 CA     144.3730 180.4110 149.1610   C.3      93 VAL211   0.0000
   766 C      144.1770 178.9460 149.5180   C.2      93 VAL211   0.0000
   767 O      143.7560 178.1410 148.6800   O.2      93 VAL211   0.0000
   768 CB     143.0290 181.1700 149.2010   C.3      93 VAL211   0.0000
   769 CG1    143.2670 182.6650 149.2950   C.3      93 VAL211   0.0000
   770 CG2    142.2030 180.8510 147.9700   C.3      93 VAL211   0.0000
   771 N      144.4730 178.6030 150.7670   N.am     94 ASP212   0.0000
   772 CA     144.3320 177.2300 151.2410   C.3      94 ASP212   0.0000
   773 C      143.5850 177.1930 152.5700   C.2      94 ASP212   0.0000
   774 O      143.6050 178.1600 153.3330   O.2      94 ASP212   0.0000
   775 CB     145.7030 176.5630 151.3850   C.3      94 ASP212   0.0000
   776 CG     145.6190 175.0480 151.3710   C.ar     94 ASP212   0.0000
   777 OD1    144.6100 174.5130 150.8690   O.co2    94 ASP212   0.0000
   778 OD2    146.5570 174.3900 151.8670   O.co2    94 ASP212   0.0000
   779 N      138.4550 176.1840 158.9350   N.3      95 GLY214   0.0000
   780 CA     139.8120 176.5950 158.6290   C.3      95 GLY214   0.0000
   781 C      140.4090 175.8660 157.4420   C.2      95 GLY214   0.0000
   782 O      139.7090 175.5440 156.4840   O.2      95 GLY214   0.0000
   783 N      141.7130 175.6050 157.5110   N.am     96 ASN215   0.0000
   784 CA     142.4390 174.9340 156.4330   C.3      96 ASN215   0.0000
   785 C      142.1990 173.4330 156.5120   C.2      96 ASN215   0.0000
   786 O      142.5550 172.7850 157.4990   O.2      96 ASN215   0.0000
   787 CB     143.9260 175.2480 156.5110   C.3      96 ASN215   0.0000
   788 CG     144.7180 174.5580 155.4250   C.2      96 ASN215   0.0000
   789 OD1    144.6860 174.9640 154.2660   O.2      96 ASN215   0.0000
   790 ND2    145.4360 173.5040 155.7950   N.am     96 ASN215   0.0000
   791 N      141.5960 172.8740 155.4620   N.am     97 VAL216   0.0000
   792 CA     141.4350 171.4280 155.3700   C.3      97 VAL216   0.0000
   793 C      142.4160 170.7920 154.3910   C.2      97 VAL216   0.0000
   794 O      142.8140 169.6370 154.5960   O.2      97 VAL216   0.0000
   795 CB     139.9900 171.0570 154.9880   C.3      97 VAL216   0.0000
   796 CG1    139.0180 171.5750 156.0370   C.3      97 VAL216   0.0000
   797 CG2    139.6360 171.6060 153.6120   C.3      97 VAL216   0.0000
   798 N      142.8100 171.5070 153.3340   N.am     98 SER217   0.0000
   799 CA     143.8230 171.0450 152.3900   C.3      98 SER217   0.0000
   800 C      143.4340 169.7300 151.7230   C.2      98 SER217   0.0000
   801 O      144.2990 168.9890 151.2470   O.2      98 SER217   0.0000
   802 CB     145.1770 170.9070 153.0900   C.3      98 SER217   0.0000
   803 OG     145.8160 172.1670 153.2090   O.3      98 SER217   0.0000
   804 N      142.1340 169.4300 151.6830   N.am     99 ALA218   0.0000
   805 CA     141.6760 168.1820 151.0860   C.3      99 ALA218   0.0000
   806 C      141.7230 168.2100 149.5650   C.2      99 ALA218   0.0000
   807 O      141.7830 167.1470 148.9400   O.2      99 ALA218   0.0000
   808 CB     140.2550 167.8670 151.5540   C.3      99 ALA218   0.0000
   809 N      141.6960 169.3950 148.9560   N.am     100 LEU219   0.0000
   810 CA     141.6460 169.4970 147.5040   C.3      100 LEU219   0.0000
   811 C      142.9200 169.0150 146.8300   C.2      100 LEU219   0.0000
   812 O      142.9250 168.8360 145.6080   O.2      100 LEU219   0.0000
   813 CB     141.3750 170.9430 147.0890   C.3      100 LEU219   0.0000
   814 CG     139.9390 171.2940 146.7020   C.3      100 LEU219   0.0000
   815 CD1    139.0070 171.1430 147.8900   C.3      100 LEU219   0.0000
   816 CD2    139.8730 172.7000 146.1340   C.3      100 LEU219   0.0000
   817 N      143.9920 168.7960 147.5930   N.am     101 ARG220   0.0000
   818 CA     145.2890 168.4700 147.0120   C.3      101 ARG220   0.0000
   819 C      145.3200 167.1070 146.3290   C.2      101 ARG220   0.0000
   820 O      146.3840 166.7000 145.8480   O.2      101 ARG220   0.0000
   821 CB     146.3690 168.5430 148.0920   C.3      101 ARG220   0.0000
   822 CG     146.5040 169.9220 148.7240   C.3      101 ARG220   0.0000
   823 CD     147.5160 169.9220 149.8540   C.3      101 ARG220   0.0000
   824 NE     147.6090 171.2250 150.5020   N.pl3    101 ARG220   1.0000
   825 CZ     148.2780 171.4510 151.6270   C.cat    101 ARG220   0.0000
   826 NH1    148.9140 170.4560 152.2320   N.pl3    101 ARG220   1.0000
   827 NH2    148.3080 172.6690 152.1500   N.pl3    101 ARG220   1.0000
   828 N      144.1980 166.3890 146.2820   N.am     102 THR221   0.0000
   829 CA     144.1570 165.1440 145.5280   C.3      102 THR221   0.0000
   830 C      143.5620 165.3550 144.1430   C.2      102 THR221   0.0000
   831 O      143.5380 164.4270 143.3300   O.2      102 THR221   0.0000
   832 CB     143.3560 164.0890 146.2840   C.3      102 THR221   0.0000
   833 OG1    143.5560 162.8140 145.6700   O.3      102 THR221   0.0000
   834 CG2    141.8830 164.4230 146.2320   C.3      102 THR221   0.0000
   835 N      143.0650 166.5580 143.8600   N.am     103 PHE222   0.0000
   836 CA     142.4820 166.8450 142.5550   C.3      103 PHE222   0.0000
   837 C      143.5330 166.8960 141.4580   C.2      103 PHE222   0.0000
   838 O      143.1940 166.9460 140.2730   O.2      103 PHE222   0.0000
   839 CB     141.7000 168.1560 142.5870   C.3      103 PHE222   0.0000
   840 CG     140.2490 167.9820 142.9060   C.ar     103 PHE222   0.0000
   841 CD1    139.3420 167.6980 141.9040   C.ar     103 PHE222   0.0000
   842 CD2    139.7930 168.0820 144.2050   C.ar     103 PHE222   0.0000
   843 CE1    138.0070 167.5280 142.1900   C.ar     103 PHE222   0.0000
   844 CE2    138.4560 167.9110 144.4960   C.ar     103 PHE222   0.0000
   845 CZ     137.5630 167.6340 143.4860   C.ar     103 PHE222   0.0000
   846 N      144.8100 166.8830 141.8330   N.am     104 ARG223   0.0000
   847 CA     145.8580 166.9090 140.8240   C.3      104 ARG223   0.0000
   848 C      145.9400 165.6130 140.0350   C.2      104 ARG223   0.0000
   849 O      146.5930 165.5880 138.9880   O.2      104 ARG223   0.0000
   850 CB     147.2030 167.2160 141.4770   C.3      104 ARG223   0.0000
   851 CG     147.2390 168.5820 142.1330   C.3      104 ARG223   0.0000
   852 CD     148.4720 168.7680 142.9860   C.3      104 ARG223   0.0000
   853 NE     148.2450 169.7590 144.0300   N.pl3    104 ARG223   1.0000
   854 CZ     149.1020 170.0180 145.0080   C.cat    104 ARG223   0.0000
   855 NH1    150.2490 169.3600 145.0730   N.pl3    104 ARG223   1.0000
   856 NH2    148.8140 170.9350 145.9190   N.pl3    104 ARG223   1.0000
   857 N      145.2880 164.5470 140.5010   N.am     105 VAL224   0.0000
   858 CA     145.2570 163.3060 139.7400   C.3      105 VAL224   0.0000
   859 C      144.5000 163.4680 138.4350   C.2      105 VAL224   0.0000
   860 O      144.6720 162.6520 137.5250   O.2      105 VAL224   0.0000
   861 CB     144.6280 162.1800 140.5660   C.3      105 VAL224   0.0000
   862 CG1    145.3450 162.0360 141.8830   C.3      105 VAL224   0.0000
   863 CG2    143.1780 162.4840 140.7950   C.3      105 VAL224   0.0000
   864 N      143.6640 164.4990 138.3210   N.am     106 LEU225   0.0000
   865 CA     142.9920 164.7760 137.0610   C.3      106 LEU225   0.0000
   866 C      143.9800 165.0230 135.9340   C.2      106 LEU225   0.0000
   867 O      143.6390 164.8040 134.7680   O.2      106 LEU225   0.0000
   868 CB     142.0630 165.9830 137.2100   C.3      106 LEU225   0.0000
   869 CG     140.5930 165.7530 137.5680   C.3      106 LEU225   0.0000
   870 CD1    139.8840 165.0460 136.4360   C.3      106 LEU225   0.0000
   871 CD2    140.4480 164.9630 138.8540   C.3      106 LEU225   0.0000
   872 N      145.1970 165.4710 136.2530   N.am     107 ARG226   0.0000
   873 CA     146.2000 165.6720 135.2140   C.3      107 ARG226   0.0000
   874 C      146.5660 164.3660 134.5290   C.2      107 ARG226   0.0000
   875 O      146.7900 164.3500 133.3150   O.2      107 ARG226   0.0000
   876 CB     147.4460 166.3260 135.8040   C.3      107 ARG226   0.0000
   877 CG     147.1500 167.5720 136.5920   C.3      107 ARG226   0.0000
   878 CD     148.3630 168.0860 137.3300   C.3      107 ARG226   0.0000
   879 NE     148.0420 169.2200 138.1890   N.pl3    107 ARG226   1.0000
   880 CZ     148.8730 169.7320 139.0880   C.cat    107 ARG226   0.0000
   881 NH1    150.0770 169.2080 139.2520   N.pl3    107 ARG226   1.0000
   882 NH2    148.4960 170.7630 139.8280   N.pl3    107 ARG226   1.0000
   883 N      146.6340 163.2670 135.2850   N.am     108 ALA227   0.0000
   884 CA     146.8880 161.9650 134.6830   C.3      108 ALA227   0.0000
   885 C      145.9340 161.6690 133.5400   C.2      108 ALA227   0.0000
   886 O      146.3220 160.9950 132.5810   O.2      108 ALA227   0.0000
   887 CB     146.7870 160.8670 135.7390   C.3      108 ALA227   0.0000
   888 N      144.7020 162.1700 133.6130   N.am     109 LEU228   0.0000
   889 CA     143.7450 161.9980 132.5320   C.3      109 LEU228   0.0000
   890 C      144.1590 162.7210 131.2620   C.2      109 LEU228   0.0000
   891 O      143.7120 162.3280 130.1810   O.2      109 LEU228   0.0000
   892 CB     142.3670 162.4900 132.9650   C.3      109 LEU228   0.0000
   893 CG     141.5000 161.5140 133.7540   C.3      109 LEU228   0.0000
   894 CD1    140.1750 162.1470 134.1260   C.3      109 LEU228   0.0000
   895 CD2    141.2750 160.2610 132.9480   C.3      109 LEU228   0.0000
   896 N      144.9940 163.7600 131.3610   N.am     110 LYS229   0.0000
   897 CA     145.4070 164.4880 130.1650   C.3      110 LYS229   0.0000
   898 C      146.1660 163.5930 129.1960   C.2      110 LYS229   0.0000
   899 O      146.2350 163.8970 127.9980   O.2      110 LYS229   0.0000
   900 CB     146.2660 165.6910 130.5410   C.3      110 LYS229   0.0000
   901 CG     145.5690 166.7420 131.3710   C.3      110 LYS229   0.0000
   902 CD     146.5200 167.8810 131.6940   C.3      110 LYS229   0.0000
   903 CE     147.1940 168.4050 130.4350   C.3      110 LYS229   0.0000
   904 NZ     148.3580 169.2740 130.7420   N.4      110 LYS229   1.0000
   905 N      146.7640 162.5080 129.6970   N.am     111 THR230   0.0000
   906 CA     147.3670 161.5200 128.8120   C.3      111 THR230   0.0000
   907 C      146.3960 161.1150 127.7180   C.2      111 THR230   0.0000
   908 O      146.7510 161.0920 126.5360   O.2      111 THR230   0.0000
   909 CB     147.8030 160.2890 129.6040   C.3      111 THR230   0.0000
   910 OG1    146.6680 159.7270 130.2660   O.3      111 THR230   0.0000
   911 CG2    148.8410 160.6470 130.6310   C.3      111 THR230   0.0000
   912 N      145.1500 160.8230 128.0900   N.am     112 ILE231   0.0000
   913 CA     144.1640 160.3870 127.1150   C.3      112 ILE231   0.0000
   914 C      143.8290 161.4980 126.1280   C.2      112 ILE231   0.0000
   915 O      143.2830 161.2300 125.0540   O.2      112 ILE231   0.0000
   916 CB     142.9240 159.8580 127.8630   C.3      112 ILE231   0.0000
   917 CG1    143.3380 158.7050 128.7740   C.3      112 ILE231   0.0000
   918 CG2    141.8730 159.3580 126.9030   C.3      112 ILE231   0.0000
   919 CD1    142.5600 158.6170 130.0500   C.3      112 ILE231   0.0000
   920 N      144.1800 162.7440 126.4450   N.am     113 SER232   0.0000
   921 CA     143.9640 163.8230 125.4890   C.3      113 SER232   0.0000
   922 C      145.1690 164.0180 124.5780   C.2      113 SER232   0.0000
   923 O      145.0170 164.4440 123.4280   O.2      113 SER232   0.0000
   924 CB     143.6460 165.1220 126.2250   C.3      113 SER232   0.0000
   925 OG     144.6720 165.4390 127.1460   O.3      113 SER232   0.0000
   926 N      146.3720 163.7190 125.0680   N.am     114 VAL233   0.0000
   927 CA     147.5570 163.9600 124.2500   C.3      114 VAL233   0.0000
   928 C      147.8170 162.8120 123.2740   C.2      114 VAL233   0.0000
   929 O      148.2490 163.0500 122.1410   O.2      114 VAL233   0.0000
   930 CB     148.7840 164.2340 125.1360   C.3      114 VAL233   0.0000
   931 CG1    149.1910 162.9960 125.9100   C.3      114 VAL233   0.0000
   932 CG2    149.9340 164.7300 124.2900   C.3      114 VAL233   0.0000
   933 N      147.5620 161.5650 123.6720   N.am     115 ILE234   0.0000
   934 CA     147.8200 160.4220 122.8020   C.3      115 ILE234   0.0000
   935 C      146.7720 160.3840 121.7000   C.2      115 ILE234   0.0000
   936 O      145.6120 160.7550 121.9070   O.2      115 ILE234   0.0000
   937 CB     147.8350 159.1120 123.6060   C.3      115 ILE234   0.0000
   938 CG1    148.6440 159.2720 124.8930   C.3      115 ILE234   0.0000
   939 CG2    148.4250 157.9950 122.7760   C.3      115 ILE234   0.0000
   940 CD1    150.1170 159.4400 124.6720   C.3      115 ILE234   0.0000
   941 N      147.1820 159.9300 120.5170   N.am     116 SER235   0.0000
   942 CA     146.3170 159.9860 119.3460   C.3      116 SER235   0.0000
   943 C      145.1590 159.0000 119.4070   C.2      116 SER235   0.0000
   944 O      144.0890 159.2920 118.8620   O.2      116 SER235   0.0000
   945 CB     147.1340 159.7310 118.0760   C.3      116 SER235   0.0000
   946 OG     147.8080 160.9050 117.6500   O.3      116 SER235   0.0000
   947 N      145.3360 157.8540 120.0530   N.am     117 GLY236   0.0000
   948 CA     144.3060 156.8360 120.0360   C.3      117 GLY236   0.0000
   949 C      143.6250 156.6040 121.3690   C.2      117 GLY236   0.0000
   950 O      142.6040 155.9140 121.4350   O.2      117 GLY236   0.0000
   951 N      144.1770 157.1780 122.4390   N.am     118 LEU237   0.0000
   952 CA     143.6060 156.9780 123.7660   C.3      118 LEU237   0.0000
   953 C      142.1900 157.5320 123.8470   C.2      118 LEU237   0.0000
   954 O      141.2670 156.8380 124.2940   O.2      118 LEU237   0.0000
   955 CB     144.4990 157.6250 124.8190   C.3      118 LEU237   0.0000
   956 CG     145.4950 156.7350 125.5570   C.3      118 LEU237   0.0000
   957 CD1    144.7960 155.9610 126.6390   C.3      118 LEU237   0.0000
   958 CD2    146.1620 155.7880 124.5910   C.3      118 LEU237   0.0000
   959 N      141.9930 158.7840 123.4260   N.am     119 LYS238   0.0000
   960 CA     140.6510 159.3470 123.4930   C.3      119 LYS238   0.0000
   961 C      139.6920 158.6000 122.5820   C.2      119 LYS238   0.0000
   962 O      138.4990 158.5260 122.8790   O.2      119 LYS238   0.0000
   963 CB     140.6500 160.8370 123.1470   C.3      119 LYS238   0.0000
   964 CG     140.9990 161.1670 121.7120   C.3      119 LYS238   0.0000
   965 CD     140.7620 162.6420 121.4320   C.3      119 LYS238   0.0000
   966 CE     141.7810 163.5170 122.1270   C.3      119 LYS238   0.0000
   967 NZ     141.6060 164.9430 121.7500   N.4      119 LYS238   1.0000
   968 N      140.1880 158.0180 121.4920   N.am     120 THR239   0.0000
   969 CA     139.3170 157.2040 120.6540   C.3      120 THR239   0.0000
   970 C      138.7980 155.9960 121.4210   C.2      120 THR239   0.0000
   971 O      137.6010 155.6880 121.3760   O.2      120 THR239   0.0000
   972 CB     140.0600 156.7590 119.4000   C.3      120 THR239   0.0000
   973 OG1    140.9080 155.6510 119.7190   O.3      120 THR239   0.0000
   974 CG2    140.9080 157.8970 118.8560   C.3      120 THR239   0.0000
   975 N      139.6810 155.3120 122.1480   N.am     121 ILE240   0.0000
   976 CA     139.2630 154.1460 122.9190   C.3      121 ILE240   0.0000
   977 C      138.3090 154.5560 124.0310   C.2      121 ILE240   0.0000
   978 O      137.3010 153.8880 124.2790   O.2      121 ILE240   0.0000
   979 CB     140.4860 153.3960 123.4710   C.3      121 ILE240   0.0000
   980 CG1    141.3200 152.8400 122.3190   C.3      121 ILE240   0.0000
   981 CG2    140.0540 152.2940 124.4080   C.3      121 ILE240   0.0000
   982 CD1    140.5680 151.8700 121.4440   C.3      121 ILE240   0.0000
   983 N      138.6050 155.6620 124.7170   N.am     122 VAL241   0.0000
   984 CA     137.7220 156.0750 125.8050   C.3      122 VAL241   0.0000
   985 C      136.3640 156.5080 125.2680   C.2      122 VAL241   0.0000
   986 O      135.3360 156.2980 125.9210   O.2      122 VAL241   0.0000
   987 CB     138.3840 157.1780 126.6490   C.3      122 VAL241   0.0000
   988 CG1    137.3770 157.8140 127.5770   C.3      122 VAL241   0.0000
   989 CG2    139.5120 156.5930 127.4610   C.3      122 VAL241   0.0000
   990 N      136.3200 157.0890 124.0700   N.am     123 GLY242   0.0000
   991 CA     135.0420 157.4360 123.4790   C.3      123 GLY242   0.0000
   992 C      134.2680 156.2300 122.9950   C.2      123 GLY242   0.0000
   993 O      133.0350 156.2430 122.9880   O.2      123 GLY242   0.0000
   994 N      134.9720 155.1810 122.5730   N.am     124 ALA243   0.0000
   995 CA     134.3050 153.9370 122.2140   C.3      124 ALA243   0.0000
   996 C      133.9480 153.0980 123.4320   C.2      124 ALA243   0.0000
   997 O      133.1940 152.1280 123.3060   O.2      124 ALA243   0.0000
   998 CB     135.1810 153.1210 121.2640   C.3      124 ALA243   0.0000
   999 N      134.4770 153.4480 124.6000   N.am     125 LEU244   0.0000
  1000 CA     134.1870 152.7440 125.8410   C.3      125 LEU244   0.0000
  1001 C      133.0320 153.3670 126.6010   C.2      125 LEU244   0.0000
  1002 O      132.4330 152.7060 127.4540   O.2      125 LEU244   0.0000
  1003 CB     135.4310 152.7290 126.7260   C.3      125 LEU244   0.0000
  1004 CG     135.4770 151.8210 127.9440   C.3      125 LEU244   0.0000
  1005 CD1    136.8720 151.2690 128.0620   C.3      125 LEU244   0.0000
  1006 CD2    135.1120 152.5840 129.1930   C.3      125 LEU244   0.0000
  1007 N      132.7190 154.6330 126.3260   N.am     126 ILE245   0.0000
  1008 CA     131.5290 155.2370 126.9070   C.3      126 ILE245   0.0000
  1009 C      130.2790 154.6880 126.2440   C.2      126 ILE245   0.0000
  1010 O      129.2530 154.4970 126.9050   O.2      126 ILE245   0.0000
  1011 CB     131.6010 156.7700 126.8090   C.3      126 ILE245   0.0000
  1012 CG1    132.6800 157.3080 127.7470   C.3      126 ILE245   0.0000
  1013 CG2    130.2630 157.3980 127.1250   C.3      126 ILE245   0.0000
  1014 CD1    132.9490 158.7810 127.5870   C.3      126 ILE245   0.0000
  1015 N      130.3410 154.3970 124.9460   N.am     127 GLN246   0.0000
  1016 CA     129.1550 153.9080 124.2540   C.3      127 GLN246   0.0000
  1017 C      128.7190 152.5510 124.7880   C.2      127 GLN246   0.0000
  1018 O      127.5240 152.2290 124.7750   O.2      127 GLN246   0.0000
  1019 CB     129.4110 153.8500 122.7520   C.3      127 GLN246   0.0000
  1020 CG     129.3900 155.2160 122.0990   C.3      127 GLN246   0.0000
  1021 CD     129.7600 155.1740 120.6370   C.2      127 GLN246   0.0000
  1022 OE1    130.1560 154.1350 120.1140   O.2      127 GLN246   0.0000
  1023 NE2    129.6340 156.3100 119.9660   N.am     127 GLN246   0.0000
  1024 N      129.6630 151.7450 125.2750   N.am     128 SER247   0.0000
  1025 CA     129.2780 150.4930 125.9170   C.3      128 SER247   0.0000
  1026 C      128.4610 150.7580 127.1720   C.2      128 SER247   0.0000
  1027 O      127.4840 150.0550 127.4420   O.2      128 SER247   0.0000
  1028 CB     130.5100 149.6610 126.2590   C.3      128 SER247   0.0000
  1029 OG     130.9580 149.9440 127.5730   O.3      128 SER247   0.0000
  1030 N      128.8370 151.7740 127.9490   N.am     129 VAL248   0.0000
  1031 CA     128.0640 152.0900 129.1440   C.3      129 VAL248   0.0000
  1032 C      126.7100 152.6650 128.7640   C.2      129 VAL248   0.0000
  1033 O      125.7450 152.5540 129.5260   O.2      129 VAL248   0.0000
  1034 CB     128.8380 153.0570 130.0510   C.3      129 VAL248   0.0000
  1035 CG1    128.1990 153.1120 131.4240   C.3      129 VAL248   0.0000
  1036 CG2    130.2870 152.6500 130.1430   C.3      129 VAL248   0.0000
  1037 N      126.6090 153.2880 127.5920   N.am     130 LYS249   0.0000
  1038 CA     125.3190 153.7850 127.1390   C.3      130 LYS249   0.0000
  1039 C      124.4230 152.6610 126.6430   C.2      130 LYS249   0.0000
  1040 O      123.1980 152.7790 126.7280   O.2      130 LYS249   0.0000
  1041 CB     125.5130 154.8320 126.0410   C.3      130 LYS249   0.0000
  1042 CG     125.3190 156.2720 126.5030   C.3      130 LYS249   0.0000
  1043 CD     126.2390 156.6170 127.6630   C.3      130 LYS249   0.0000
  1044 CE     125.8990 157.9690 128.2730   C.3      130 LYS249   0.0000
  1045 NZ     126.8080 158.3090 129.4050   N.4      130 LYS249   1.0000
  1046 N      125.0050 151.5790 126.1240   N.am     131 LYS250   0.0000
  1047 CA     124.2080 150.4100 125.7720   C.3      131 LYS250   0.0000
  1048 C      123.8640 149.5650 126.9900   C.2      131 LYS250   0.0000
  1049 O      122.8410 148.8730 126.9930   O.2      131 LYS250   0.0000
  1050 CB     124.9420 149.5530 124.7410   C.3      131 LYS250   0.0000
  1051 CG     124.8550 150.0750 123.3200   C.3      131 LYS250   0.0000
  1052 CD     123.4520 149.9400 122.7430   C.3      131 LYS250   0.0000
  1053 CE     122.7990 148.6100 123.1020   C.3      131 LYS250   0.0000
  1054 NZ     123.5960 147.4390 122.6480   N.4      131 LYS250   1.0000
  1055 N      124.6840 149.6070 128.0130   N.am     132 LEU251   0.0000
  1056 CA     124.4650 148.8110 129.2070   C.3      132 LEU251   0.0000
  1057 C      123.3540 149.3600 130.0890   C.2      132 LEU251   0.0000
  1058 O      123.1910 148.8800 131.2150   O.2      132 LEU251   0.0000
  1059 CB     125.7730 148.7300 129.9930   C.3      132 LEU251   0.0000
  1060 CG     126.0450 147.5170 130.8770   C.3      132 LEU251   0.0000
  1061 CD1    126.3180 146.3070 130.0160   C.3      132 LEU251   0.0000
  1062 CD2    127.2170 147.7880 131.7950   C.3      132 LEU251   0.0000
  1063 N      122.5720 150.3360 129.6260   N.am     133 ALA252   0.0000
  1064 CA     121.5980 150.9910 130.4950   C.3      133 ALA252   0.0000
  1065 C      120.4560 150.0540 130.8680   C.2      133 ALA252   0.0000
  1066 O      120.0640 149.9740 132.0370   O.2      133 ALA252   0.0000
  1067 CB     121.0550 152.2490 129.8200   C.3      133 ALA252   0.0000
  1068 N      119.8910 149.3550 129.8820   N.am     134 ASP253   0.0000
  1069 CA     118.7840 148.4490 130.1660   C.3      134 ASP253   0.0000
  1070 C      119.2120 147.3350 131.1100   C.2      134 ASP253   0.0000
  1071 O      118.4580 146.9470 132.0070   O.2      134 ASP253   0.0000
  1072 CB     118.2360 147.8670 128.8670   C.3      134 ASP253   0.0000
  1073 CG     117.5710 148.9110 128.0030   C.ar     134 ASP253   0.0000
  1074 OD1    117.8280 150.1120 128.2250   O.co2    134 ASP253   0.0000
  1075 OD2    116.7900 148.5330 127.1050   O.co2    134 ASP253   0.0000
  1076 N      120.4230 146.8130 130.9270   N.am     135 VAL254   0.0000
  1077 CA     120.9000 145.7520 131.8030   C.3      135 VAL254   0.0000
  1078 C      121.2040 146.2970 133.1870   C.2      135 VAL254   0.0000
  1079 O      121.0490 145.5930 134.1850   O.2      135 VAL254   0.0000
  1080 CB     122.1230 145.0560 131.1890   C.3      135 VAL254   0.0000
  1081 CG1    122.4960 143.8390 132.0110   C.3      135 VAL254   0.0000
  1082 CG2    121.8200 144.6720 129.7690   C.3      135 VAL254   0.0000
  1083 N      121.6190 147.5600 133.2820   N.am     136 MET255   0.0000
  1084 CA     121.7980 148.1520 134.6020   C.3      136 MET255   0.0000
  1085 C      120.4590 148.3080 135.3110   C.2      136 MET255   0.0000
  1086 O      120.3490 148.0550 136.5180   O.2      136 MET255   0.0000
  1087 CB     122.5110 149.4970 134.4800   C.3      136 MET255   0.0000
  1088 CG     124.0190 149.3840 134.3090   C.3      136 MET255   0.0000
  1089 SD     124.9410 150.6810 135.1650   S.3      136 MET255   0.0000
  1090 CE     124.6030 152.0970 134.1200   C.3      136 MET255   0.0000
  1091 N      119.4230 148.7010 134.5700   N.am     137 VAL256   0.0000
  1092 CA     118.0970 148.8510 135.1640   C.3      137 VAL256   0.0000
  1093 C      117.5600 147.4970 135.6110   C.2      137 VAL256   0.0000
  1094 O      117.0330 147.3540 136.7180   O.2      137 VAL256   0.0000
  1095 CB     117.1360 149.5400 134.1800   C.3      137 VAL256   0.0000
  1096 CG1    115.7430 149.5950 134.7660   C.3      137 VAL256   0.0000
  1097 CG2    117.6170 150.9380 133.8590   C.3      137 VAL256   0.0000
  1098 N      117.6840 146.4810 134.7550   N.am     138 LEU257   0.0000
  1099 CA     117.2450 145.1410 135.1350   C.3      138 LEU257   0.0000
  1100 C      118.0590 144.6070 136.3020   C.2      138 LEU257   0.0000
  1101 O      117.5240 143.9180 137.1730   O.2      138 LEU257   0.0000
  1102 CB     117.3420 144.1910 133.9440   C.3      138 LEU257   0.0000
  1103 CG     117.2760 142.7020 134.2790   C.3      138 LEU257   0.0000
  1104 CD1    115.8580 142.2860 134.5380   C.3      138 LEU257   0.0000
  1105 CD2    117.8820 141.8630 133.1760   C.3      138 LEU257   0.0000
  1106 N      119.3550 144.9160 136.3400   N.am     139 THR258   0.0000
  1107 CA     120.1940 144.4570 137.4350   C.3      139 THR258   0.0000
  1108 C      119.7540 145.0680 138.7510   C.2      139 THR258   0.0000
  1109 O      119.6420 144.3650 139.7560   O.2      139 THR258   0.0000
  1110 CB     121.6540 144.7970 137.1540   C.3      139 THR258   0.0000
  1111 OG1    121.9820 144.4350 135.8080   O.3      139 THR258   0.0000
  1112 CG2    122.5520 144.0510 138.1060   C.3      139 THR258   0.0000
  1113 N      119.4800 146.3720 138.7620   N.am     140 VAL259   0.0000
  1114 CA     119.0540 146.9900 140.0100   C.3      140 VAL259   0.0000
  1115 C      117.6330 146.5640 140.3610   C.2      140 VAL259   0.0000
  1116 O      117.2900 146.4510 141.5420   O.2      140 VAL259   0.0000
  1117 CB     119.2080 148.5190 139.9360   C.3      140 VAL259   0.0000
  1118 CG1    118.2580 149.1120 138.9250   C.3      140 VAL259   0.0000
  1119 CG2    118.9990 149.1320 141.2990   C.3      140 VAL259   0.0000
  1120 N      116.8070 146.2500 139.3610   N.am     141 PHE260   0.0000
  1121 CA     115.4660 145.7420 139.6360   C.3      141 PHE260   0.0000
  1122 C      115.5210 144.3720 140.3010   C.2      141 PHE260   0.0000
  1123 O      114.8580 144.1390 141.3170   O.2      141 PHE260   0.0000
  1124 CB     114.6530 145.6850 138.3420   C.3      141 PHE260   0.0000
  1125 CG     113.3450 144.9560 138.4730   C.ar     141 PHE260   0.0000
  1126 CD1    112.2250 145.5990 138.9600   C.ar     141 PHE260   0.0000
  1127 CD2    113.2310 143.6330 138.0930   C.ar     141 PHE260   0.0000
  1128 CE1    111.0250 144.9320 139.0750   C.ar     141 PHE260   0.0000
  1129 CE2    112.0350 142.9650 138.2090   C.ar     141 PHE260   0.0000
  1130 CZ     110.9330 143.6150 138.6990   C.ar     141 PHE260   0.0000
  1131 N      116.2860 143.4400 139.7240   N.am     142 CYS261   0.0000
  1132 CA     116.4320 142.1220 140.3330   C.3      142 CYS261   0.0000
  1133 C      117.1030 142.2110 141.6940   C.2      142 CYS261   0.0000
  1134 O      116.7110 141.5040 142.6270   O.2      142 CYS261   0.0000
  1135 CB     117.2170 141.1790 139.4240   C.3      142 CYS261   0.0000
  1136 SG     116.6600 141.0940 137.7260   S.3      142 CYS261   0.0000
  1137 N      118.1220 143.0560 141.8300   N.am     143 LEU262   0.0000
  1138 CA     118.7530 143.2200 143.1300   C.3      143 LEU262   0.0000
  1139 C      117.7540 143.7380 144.1490   C.2      143 LEU262   0.0000
  1140 O      117.7440 143.2890 145.2940   O.2      143 LEU262   0.0000
  1141 CB     119.9520 144.1560 143.0160   C.3      143 LEU262   0.0000
  1142 CG     121.1770 143.5680 142.3210   C.3      143 LEU262   0.0000
  1143 CD1    122.1020 144.6620 141.8350   C.3      143 LEU262   0.0000
  1144 CD2    121.8950 142.6370 143.2620   C.3      143 LEU262   0.0000
  1145 N      116.8600 144.6360 143.7340   N.am     144 SER263   0.0000
  1146 CA     115.8570 145.1590 144.6520   C.3      144 SER263   0.0000
  1147 C      114.8220 144.1020 145.0200   C.2      144 SER263   0.0000
  1148 O      114.4510 143.9690 146.1910   O.2      144 SER263   0.0000
  1149 CB     115.1830 146.3720 144.0250   C.3      144 SER263   0.0000
  1150 OG     114.5140 145.9890 142.8390   O.3      144 SER263   0.0000
  1151 N      114.3280 143.3560 144.0310   N.am     145 VAL264   0.0000
  1152 CA     113.3360 142.3170 144.2940   C.3      145 VAL264   0.0000
  1153 C      113.9060 141.2740 145.2440   C.2      145 VAL264   0.0000
  1154 O      113.3160 140.9560 146.2850   O.2      145 VAL264   0.0000
  1155 CB     112.8740 141.6740 142.9770   C.3      145 VAL264   0.0000
  1156 CG1    112.2030 140.3500 143.2480   C.3      145 VAL264   0.0000
  1157 CG2    111.9400 142.6020 142.2370   C.3      145 VAL264   0.0000
  1158 N      115.0660 140.7200 144.8900   N.am     146 PHE265   0.0000
  1159 CA     115.7190 139.7460 145.7510   C.3      146 PHE265   0.0000
  1160 C      116.1000 140.3560 147.0920   C.2      146 PHE265   0.0000
  1161 O      116.1600 139.6470 148.1000   O.2      146 PHE265   0.0000
  1162 CB     116.9530 139.1830 145.0510   C.3      146 PHE265   0.0000
  1163 CG     116.6500 138.1790 143.9880   C.ar     146 PHE265   0.0000
  1164 CD1    115.9970 137.0070 144.2950   C.ar     146 PHE265   0.0000
  1165 CD2    117.0460 138.3990 142.6860   C.ar     146 PHE265   0.0000
  1166 CE1    115.7240 136.0900 143.3250   C.ar     146 PHE265   0.0000
  1167 CE2    116.7770 137.4830 141.7100   C.ar     146 PHE265   0.0000
  1168 CZ     116.1160 136.3270 142.0280   C.ar     146 PHE265   0.0000
  1169 N      116.3290 141.6670 147.1370   N.am     147 ALA266   0.0000
  1170 CA     116.6640 142.3070 148.3980   C.3      147 ALA266   0.0000
  1171 C      115.4620 142.3510 149.3190   C.2      147 ALA266   0.0000
  1172 O      115.5810 142.0770 150.5120   O.2      147 ALA266   0.0000
  1173 CB     117.1980 143.7090 148.1370   C.3      147 ALA266   0.0000
  1174 N      114.2920 142.6880 148.7790   N.am     148 LEU267   0.0000
  1175 CA     113.0660 142.6270 149.5680   C.3      148 LEU267   0.0000
  1176 C      112.7810 141.2020 150.0230   C.2      148 LEU267   0.0000
  1177 O      112.3580 140.9790 151.1640   O.2      148 LEU267   0.0000
  1178 CB     111.8910 143.1720 148.7610   C.3      148 LEU267   0.0000
  1179 CG     111.9880 144.6120 148.2710   C.3      148 LEU267   0.0000
  1180 CD1    110.8800 144.9210 147.2920   C.3      148 LEU267   0.0000
  1181 CD2    111.9350 145.5500 149.4430   C.3      148 LEU267   0.0000
  1182 N      113.0050 140.2230 149.1430   N.am     149 ILE268   0.0000
  1183 CA     112.7680 138.8250 149.5030   C.3      149 ILE268   0.0000
  1184 C      113.6560 138.4170 150.6710   C.2      149 ILE268   0.0000
  1185 O      113.1830 137.8910 151.6840   O.2      149 ILE268   0.0000
  1186 CB     112.9910 137.9080 148.2900   C.3      149 ILE268   0.0000
  1187 CG1    111.9150 138.1580 147.2400   C.3      149 ILE268   0.0000
  1188 CG2    112.9930 136.4680 148.7270   C.3      149 ILE268   0.0000
  1189 CD1    112.0150 137.2630 146.0400   C.3      149 ILE268   0.0000
  1190 N      114.9600 138.6550 150.5430   N.am     150 GLY269   0.0000
  1191 CA     115.8720 138.3140 151.6170   C.3      150 GLY269   0.0000
  1192 C      115.6800 139.1700 152.8490   C.2      150 GLY269   0.0000
  1193 O      116.0320 138.7590 153.9540   O.2      150 GLY269   0.0000
  1194 N      115.1080 140.3600 152.6810   N.am     151 LEU270   0.0000
  1195 CA     114.8450 141.2270 153.8190   C.3      151 LEU270   0.0000
  1196 C      113.6940 140.6880 154.6520   C.2      151 LEU270   0.0000
  1197 O      113.7880 140.6120 155.8800   O.2      151 LEU270   0.0000
  1198 CB     114.5450 142.6400 153.3310   C.3      151 LEU270   0.0000
  1199 CG     113.9760 143.5850 154.3800   C.3      151 LEU270   0.0000
  1200 CD1    114.9100 143.6850 155.5600   C.3      151 LEU270   0.0000
  1201 CD2    113.7400 144.9410 153.7710   C.3      151 LEU270   0.0000
  1202 N      112.5960 140.3060 154.0010   N.am     152 GLN271   0.0000
  1203 CA     111.4970 139.7020 154.7420   C.3      152 GLN271   0.0000
  1204 C      111.8870 138.3430 155.3040   C.2      152 GLN271   0.0000
  1205 O      111.4830 137.9890 156.4150   O.2      152 GLN271   0.0000
  1206 CB     110.2540 139.5850 153.8680   C.3      152 GLN271   0.0000
  1207 CG     109.2710 140.7270 154.0580   C.3      152 GLN271   0.0000
  1208 CD     109.3300 141.7570 152.9550   C.2      152 GLN271   0.0000
  1209 OE1    109.7350 141.4560 151.8370   O.2      152 GLN271   0.0000
  1210 NE2    108.9180 142.9800 153.2630   N.am     152 GLN271   0.0000
  1211 N      112.6840 137.5690 154.5660   N.am     153 LEU272   0.0000
  1212 CA     113.0250 136.2290 155.0320   C.3      153 LEU272   0.0000
  1213 C      114.0220 136.2670 156.1830   C.2      153 LEU272   0.0000
  1214 O      113.8990 135.4960 157.1400   O.2      153 LEU272   0.0000
  1215 CB     113.5850 135.4040 153.8790   C.3      153 LEU272   0.0000
  1216 CG     112.5490 134.8690 152.9060   C.3      153 LEU272   0.0000
  1217 CD1    113.2240 134.1990 151.7370   C.3      153 LEU272   0.0000
  1218 CD2    111.6460 133.9070 153.6280   C.3      153 LEU272   0.0000
  1219 N      115.0240 137.1420 156.1070   N.am     154 PHE273   0.0000
  1220 CA     116.1550 137.1070 157.0240   C.3      154 PHE273   0.0000
  1221 C      116.2560 138.3870 157.8450   C.2      154 PHE273   0.0000
  1222 O      117.3430 138.7500 158.2900   O.2      154 PHE273   0.0000
  1223 CB     117.4610 136.9000 156.2620   C.3      154 PHE273   0.0000
  1224 CG     117.4390 135.7510 155.3070   C.ar     154 PHE273   0.0000
  1225 CD1    117.5720 134.4550 155.7430   C.ar     154 PHE273   0.0000
  1226 CD2    117.3120 135.9850 153.9570   C.ar     154 PHE273   0.0000
  1227 CE1    117.5530 133.4200 154.8490   C.ar     154 PHE273   0.0000
  1228 CE2    117.3000 134.9590 153.0650   C.ar     154 PHE273   0.0000
  1229 CZ     117.4230 133.6760 153.5070   C.ar     154 PHE273   0.0000
  1230 N      115.1430 139.0840 158.0440   N.am     155 MET274   0.0000
  1231 CA     115.1710 140.3660 158.7350   C.3      155 MET274   0.0000
  1232 C      115.8500 140.2260 160.0840   C.2      155 MET274   0.0000
  1233 O      115.3630 139.5160 160.9660   O.2      155 MET274   0.0000
  1234 CB     113.7480 140.8880 158.9090   C.3      155 MET274   0.0000
  1235 CG     113.6550 142.3630 159.1840   C.3      155 MET274   0.0000
  1236 SD     111.9600 142.8310 159.5560   S.3      155 MET274   0.0000
  1237 CE     111.1680 142.5110 157.9880   C.3      155 MET274   0.0000
  1238 N      116.9930 140.8860 160.2300   N.am     156 GLY275   0.0000
  1239 CA     117.7620 140.7820 161.4520   C.3      156 GLY275   0.0000
  1240 C      118.1560 139.3750 161.8090   C.2      156 GLY275   0.0000
  1241 O      118.6010 139.1260 162.9290   O.2      156 GLY275   0.0000
  1242 N      118.0130 138.4420 160.8790   N.am     157 ASN276   0.0000
  1243 CA     118.2570 137.0390 161.1660   C.3      157 ASN276   0.0000
  1244 C      119.7340 136.7430 161.3740   C.2      157 ASN276   0.0000
  1245 O      120.0750 135.8620 162.1690   O.2      157 ASN276   0.0000
  1246 CB     117.6910 136.1920 160.0290   C.3      157 ASN276   0.0000
  1247 CG     117.4080 134.7860 160.4430   C.2      157 ASN276   0.0000
  1248 OD1    117.7520 134.3710 161.5390   O.2      157 ASN276   0.0000
  1249 ND2    116.7170 134.0530 159.5860   N.am     157 ASN276   0.0000
  1250 N      120.6160 137.4760 160.6930   N.am     158 LEU277   0.0000
  1251 CA     122.0540 137.2950 160.8420   C.3      158 LEU277   0.0000
  1252 C      122.5680 137.7250 162.2030   C.2      158 LEU277   0.0000
  1253 O      123.7360 137.4700 162.5070   O.2      158 LEU277   0.0000
  1254 CB     122.8060 138.0770 159.7670   C.3      158 LEU277   0.0000
  1255 CG     123.0100 137.3990 158.4220   C.3      158 LEU277   0.0000
  1256 CD1    121.7450 137.4380 157.6210   C.3      158 LEU277   0.0000
  1257 CD2    124.1050 138.0980 157.6830   C.3      158 LEU277   0.0000
  1258 N      121.7480 138.3780 163.0180   N.am     159 ARG278   0.0000
  1259 CA     122.2480 138.8670 164.2910   C.3      159 ARG278   0.0000
  1260 C      122.5040 137.7450 165.2840   C.2      159 ARG278   0.0000
  1261 O      123.3040 137.9340 166.2040   O.2      159 ARG278   0.0000
  1262 CB     121.2690 139.8740 164.8850   C.3      159 ARG278   0.0000
  1263 CG     120.9890 141.0580 163.9850   C.3      159 ARG278   0.0000
  1264 CD     121.6330 142.3220 164.5160   C.3      159 ARG278   0.0000
  1265 NE     121.0610 142.7110 165.7970   N.pl3    159 ARG278   1.0000
  1266 CZ     119.9320 143.3970 165.9230   C.cat    159 ARG278   0.0000
  1267 NH1    119.2590 143.7640 164.8440   N.pl3    159 ARG278   1.0000
  1268 NH2    119.4720 143.7120 167.1250   N.pl3    159 ARG278   1.0000
  1269 N      121.8530 136.5940 165.1100   N.am     160 HIS279   0.0000
  1270 CA     121.9070 135.5080 166.0830   C.3      160 HIS279   0.0000
  1271 C      123.3330 135.1980 166.4970   C.2      160 HIS279   0.0000
  1272 O      124.2410 135.1900 165.6690   O.2      160 HIS279   0.0000
  1273 CB     121.2710 134.2590 165.4900   C.3      160 HIS279   0.0000
  1274 CG     119.8120 134.3990 165.2150   C.2      160 HIS279   0.0000
  1275 ND1    119.3160 135.2460 164.2510   N.pl3    160 HIS279   0.0000
  1276 CD2    118.7400 133.7930 165.7730   C.2      160 HIS279   0.0000
  1277 CE1    117.9980 135.1660 164.2370   C.2      160 HIS279   0.0000
  1278 NE2    117.6250 134.2870 165.1460   N.2      160 HIS279   0.0000
  1279 N      123.5320 134.9610 167.7870   N.am     161 LYS280   0.0000
  1280 CA     124.8320 134.5620 168.2950   C.3      161 LYS280   0.0000
  1281 C      124.6320 133.5240 169.3800   C.2      161 LYS280   0.0000
  1282 O      123.5110 133.2520 169.8000   O.2      161 LYS280   0.0000
  1283 CB     125.6270 135.7480 168.8410   C.3      161 LYS280   0.0000
  1284 CG     125.6590 136.9310 167.9050   C.3      161 LYS280   0.0000
  1285 CD     126.8790 137.7900 168.0910   C.3      161 LYS280   0.0000
  1286 CE     126.6020 139.1820 167.5820   C.3      161 LYS280   0.0000
  1287 NZ     125.5720 139.1420 166.5120   N.4      161 LYS280   1.0000
  1288 N      125.7320 132.9430 169.8330   N.am     162 CYS281   0.0000
  1289 CA     125.6950 131.9160 170.8680   C.3      162 CYS281   0.0000
  1290 C      126.0980 132.5680 172.1840   C.2      162 CYS281   0.0000
  1291 O      127.2790 132.6500 172.5210   O.2      162 CYS281   0.0000
  1292 CB     126.6110 130.7560 170.5120   C.3      162 CYS281   0.0000
  1293 SG     125.8550 129.5380 169.4360   S.3      162 CYS281   0.0000
  1294 N      125.1030 133.0360 172.9290   N.am     163 VAL282   0.0000
  1295 CA     125.3150 133.6920 174.2130   C.3      163 VAL282   0.0000
  1296 C      125.2320 132.6560 175.3230   C.2      163 VAL282   0.0000
  1297 O      124.4240 131.7260 175.2690   O.2      163 VAL282   0.0000
  1298 CB     124.2870 134.8210 174.4100   C.3      163 VAL282   0.0000
  1299 CG1    124.3940 135.8200 173.2890   C.3      163 VAL282   0.0000
  1300 CG2    122.8900 134.2600 174.4410   C.3      163 VAL282   0.0000
  1301 N      126.0840 132.7910 176.3350   N.am     164 ARG283   0.0000
  1302 CA     125.9660 131.9150 177.4930   C.3      164 ARG283   0.0000
  1303 C      124.6730 132.2280 178.2320   C.2      164 ARG283   0.0000
  1304 O      124.3710 133.3900 178.5150   O.2      164 ARG283   0.0000
  1305 CB     127.1780 132.0750 178.4120   C.3      164 ARG283   0.0000
  1306 CG     127.1750 131.1440 179.6130   C.3      164 ARG283   0.0000
  1307 CD     128.4050 131.3570 180.4800   C.3      164 ARG283   0.0000
  1308 NE     129.6350 130.9960 179.7820   N.pl3    164 ARG283   1.0000
  1309 CZ     130.1260 129.7640 179.7230   C.cat    164 ARG283   0.0000
  1310 NH1    129.4900 128.7670 180.3230   N.pl3    164 ARG283   1.0000
  1311 NH2    131.2530 129.5310 179.0650   N.pl3    164 ARG283   1.0000
  1312 N      123.9910 131.1340 178.5600   N.am     165 ASN284   0.0000
  1313 CA     122.7310 131.1140 179.2630   C.3      165 ASN284   0.0000
  1314 C      122.3930 132.4450 179.8840   C.2      165 ASN284   0.0000
  1315 O      123.2130 133.3470 179.9560   O.2      165 ASN284   0.0000
  1316 CB     122.7290 130.0080 180.3180   C.3      165 ASN284   0.0000
  1317 CG     122.1270 128.7140 179.8050   C.2      165 ASN284   0.0000
  1318 OD1    122.3160 127.6480 180.3910   O.2      165 ASN284   0.0000
  1319 ND2    121.3880 128.8040 178.7090   N.am     165 ASN284   0.0000
  1320 N      121.1650 132.5430 180.3520   N.am     166 PHE285   0.0000
  1321 CA     120.6570 133.7490 180.9370   C.3      166 PHE285   0.0000
  1322 C      120.3830 133.4240 182.3850   C.2      166 PHE285   0.0000
  1323 O      119.7150 132.4400 182.6700   O.2      166 PHE285   0.0000
  1324 CB     119.3190 134.0170 180.2680   C.3      166 PHE285   0.0000
  1325 CG     119.1320 135.4140 179.7930   C.ar     166 PHE285   0.0000
  1326 CD1    119.8560 136.4440 180.3230   C.ar     166 PHE285   0.0000
  1327 CD2    118.2120 135.6850 178.8100   C.ar     166 PHE285   0.0000
  1328 CE1    119.6620 137.7350 179.8820   C.ar     166 PHE285   0.0000
  1329 CE2    118.0110 136.9660 178.3600   C.ar     166 PHE285   0.0000
  1330 CZ     118.7370 137.9980 178.8980   C.ar     166 PHE285   0.0000
  1331 N      120.8960 134.2660 183.2770   N.am     167 THR286   0.0000
  1332 CA     120.7310 134.1060 184.7210   C.3      167 THR286   0.0000
  1333 C      119.7590 135.1490 185.2720   C.2      167 THR286   0.0000
  1334 O      120.1120 136.3190 185.3980   O.2      167 THR286   0.0000
  1335 CB     122.0990 134.2420 185.4400   C.3      167 THR286   0.0000
  1336 OG1    122.3570 135.6100 185.7990   O.3      167 THR286   0.0000
  1337 CG2    123.2270 133.7510 184.5300   C.3      167 THR286   0.0000
  1338 N      118.5520 134.7390 185.6330   N.am     168 GLU287   0.0000
  1339 CA     117.5830 135.7150 186.1270   C.3      168 GLU287   0.0000
  1340 C      117.2330 135.6000 187.5990   C.2      168 GLU287   0.0000
  1341 O      116.8660 134.5320 188.0830   O.2      168 GLU287   0.0000
  1342 CB     116.3150 135.7000 185.2790   C.3      168 GLU287   0.0000
  1343 CG     116.3720 136.6820 184.1270   C.3      168 GLU287   0.0000
  1344 CD     115.3310 136.3980 183.0750   C.ar     168 GLU287   0.0000
  1345 OE1    115.0970 135.2090 182.7840   O.co2    168 GLU287   0.0000
  1346 OE2    114.7560 137.3650 182.5390   O.co2    168 GLU287   0.0000
  1347 N      117.3210 136.7330 188.2900   N.am     169 LEU288   0.0000
  1348 CA     117.0480 136.8120 189.7150   C.3      169 LEU288   0.0000
  1349 C      115.8210 137.6640 189.9740   C.2      169 LEU288   0.0000
  1350 O      115.6210 138.6800 189.3170   O.2      169 LEU288   0.0000
  1351 CB     118.2460 137.4190 190.4320   C.3      169 LEU288   0.0000
  1352 CG     119.6030 136.9040 189.9630   C.3      169 LEU288   0.0000
  1353 CD1    120.7320 137.4780 190.8040   C.3      169 LEU288   0.0000
  1354 CD2    119.6140 135.3880 190.0170   C.3      169 LEU288   0.0000
  1355 N      114.9960 137.2570 190.9320   N.am     170 ASN289   0.0000
  1356 CA     113.7910 138.0120 191.2530   C.3      170 ASN289   0.0000
  1357 C      114.1460 139.4130 191.7450   C.2      170 ASN289   0.0000
  1358 O      113.4870 140.3890 191.3950   O.2      170 ASN289   0.0000
  1359 CB     112.9470 137.2750 192.2940   C.3      170 ASN289   0.0000
  1360 CG     112.2710 136.0410 191.7300   C.2      170 ASN289   0.0000
  1361 OD1    112.0610 135.9320 190.5220   O.2      170 ASN289   0.0000
  1362 ND2    111.9240 135.1040 192.6040   N.am     170 ASN289   0.0000
  1363 N      115.1850 139.5110 192.5630   N.am     171 GLY290   0.0000
  1364 CA     115.6310 140.7920 193.0650   C.3      171 GLY290   0.0000
  1365 C      116.2330 141.6420 191.9610   C.2      171 GLY290   0.0000
  1366 O      116.7760 141.1120 190.9930   O.2      171 GLY290   0.0000
  1367 N      116.0650 142.9570 192.0960   N.am     172 THR291   0.0000
  1368 CA     116.5790 143.9870 191.1800   C.3      172 THR291   0.0000
  1369 C      115.9790 143.9390 189.7850   C.2      172 THR291   0.0000
  1370 O      114.9000 143.3890 189.5890   O.2      172 THR291   0.0000
  1371 CB     118.1080 143.8930 191.0260   C.3      172 THR291   0.0000
  1372 OG1    118.4570 142.6230 190.4590   O.3      172 THR291   0.0000
  1373 CG2    118.7890 144.0320 192.3790   C.3      172 THR291   0.0000
  1374 N      116.7010 144.5120 188.8270   N.am     173 ASN292   0.0000
  1375 CA     116.2700 144.5710 187.4350   C.3      173 ASN292   0.0000
  1376 C      114.8410 145.0840 187.3150   C.2      173 ASN292   0.0000
  1377 O      114.4920 146.0980 187.9160   O.2      173 ASN292   0.0000
  1378 CB     116.3870 143.1940 186.7790   C.3      173 ASN292   0.0000
  1379 CG     117.8220 142.7150 186.6810   C.2      173 ASN292   0.0000
  1380 OD1    118.5840 143.1780 185.8330   O.2      173 ASN292   0.0000
  1381 ND2    118.1960 141.7860 187.5500   N.am     173 ASN292   0.0000
  1382 N      129.9590 135.8660 186.4920   N.3      174 GLY299   0.0000
  1383 CA     129.5450 136.0270 187.8760   C.3      174 GLY299   0.0000
  1384 C      128.5200 137.1410 187.9650   C.2      174 GLY299   0.0000
  1385 O      128.6250 138.0170 188.8180   O.2      174 GLY299   0.0000
  1386 N      127.5480 137.0990 187.0560   N.am     175 LEU300   0.0000
  1387 CA     126.4630 138.0800 186.9740   C.3      175 LEU300   0.0000
  1388 C      126.9560 139.5170 186.8110   C.2      175 LEU300   0.0000
  1389 O      127.7270 139.8090 185.8970   O.2      175 LEU300   0.0000
  1390 CB     125.5720 137.9990 188.2150   C.3      175 LEU300   0.0000
  1391 CG     124.2890 138.8320 188.1840   C.3      175 LEU300   0.0000
  1392 CD1    123.1770 138.1340 188.9530   C.3      175 LEU300   0.0000
  1393 CD2    124.5190 140.1970 188.8150   C.3      175 LEU300   0.0000
  1394 N      126.4430 140.4070 187.6540   N.am     176 VAL301   0.0000
  1395 CA     126.7820 141.8340 187.6780   C.3      176 VAL301   0.0000
  1396 C      126.4260 142.6190 186.4080   C.2      176 VAL301   0.0000
  1397 O      127.0280 143.6450 186.1110   O.2      176 VAL301   0.0000
  1398 CB     128.2860 142.0520 187.9260   C.3      176 VAL301   0.0000
  1399 CG1    129.1050 141.4580 186.7910   C.3      176 VAL301   0.0000
  1400 CG2    128.6000 143.5380 188.0200   C.3      176 VAL301   0.0000
  1401 N      125.4200 142.1460 185.6890   N.am     177 TRP302   0.0000
  1402 CA     124.9310 142.8020 184.4830   C.3      177 TRP302   0.0000
  1403 C      123.4090 142.8790 184.5340   C.2      177 TRP302   0.0000
  1404 O      122.7610 142.2190 185.3460   O.2      177 TRP302   0.0000
  1405 CB     125.2860 142.0610 183.1910   C.3      177 TRP302   0.0000
  1406 CG     126.6880 141.5910 182.9800   C.2      177 TRP302   0.0000
  1407 CD1    127.8390 142.2100 183.3480   C.2      177 TRP302   0.0000
  1408 CD2    127.0750 140.4160 182.2720   C.ar     177 TRP302   0.0000
  1409 NE1    128.9230 141.4720 182.9480   N.pl3    177 TRP302   0.0000
  1410 CE2    128.4770 140.3640 182.2830   C.ar     177 TRP302   0.0000
  1411 CE3    126.3660 139.3910 181.6450   C.ar     177 TRP302   0.0000
  1412 CZ2    129.1870 139.3320 181.6930   C.ar     177 TRP302   0.0000
  1413 CZ3    127.0660 138.3680 181.0630   C.ar     177 TRP302   0.0000
  1414 CH2    128.4670 138.3420 181.0900   C.ar     177 TRP302   0.0000
  1415 N      122.8340 143.7160 183.6800   N.am     178 ASN303   0.0000
  1416 CA     121.3810 143.8340 183.6050   C.3      178 ASN303   0.0000
  1417 C      120.8790 143.5160 182.1900   C.2      178 ASN303   0.0000
  1418 O      120.9920 144.3450 181.2880   O.2      178 ASN303   0.0000
  1419 CB     120.9360 145.2160 184.0670   C.3      178 ASN303   0.0000
  1420 CG     121.9830 146.2720 183.8160   C.2      178 ASN303   0.0000
  1421 OD1    122.6450 146.7380 184.7420   O.2      178 ASN303   0.0000
  1422 ND2    122.1510 146.6420 182.5560   N.am     178 ASN303   0.0000
  1423 N      120.3180 142.3180 182.0060   N.am     179 SER304   0.0000
  1424 CA     119.8340 141.8730 180.6770   C.3      179 SER304   0.0000
  1425 C      120.2330 142.6380 179.4230   C.2      179 SER304   0.0000
  1426 O      121.3920 142.5510 179.0120   O.2      179 SER304   0.0000
  1427 CB     118.3420 141.5770 180.6560   C.3      179 SER304   0.0000
  1428 OG     118.0630 140.7650 179.5280   O.3      179 SER304   0.0000
  1429 N      119.3190 143.3240 178.7360   N.am     180 LEU305   0.0000
  1430 CA     119.9120 143.9900 177.5930   C.3      180 LEU305   0.0000
  1431 C      121.2050 144.7460 177.8350   C.2      180 LEU305   0.0000
  1432 O      122.1100 144.6960 177.0140   O.2      180 LEU305   0.0000
  1433 CB     118.8950 144.9340 176.9640   C.3      180 LEU305   0.0000
  1434 CG     119.4080 146.2960 176.4950   C.3      180 LEU305   0.0000
  1435 CD1    120.5040 146.1960 175.4480   C.3      180 LEU305   0.0000
  1436 CD2    118.2530 147.1450 175.9910   C.3      180 LEU305   0.0000
  1437 N      121.3200 145.4170 178.9690   N.am     181 ASP306   0.0000
  1438 CA     122.5030 146.2370 179.1900   C.3      181 ASP306   0.0000
  1439 C      123.8110 145.4600 179.1510   C.2      181 ASP306   0.0000
  1440 O      124.7490 145.8640 178.4770   O.2      181 ASP306   0.0000
  1441 CB     122.3740 146.9530 180.5450   C.3      181 ASP306   0.0000
  1442 CG     123.5330 147.9160 180.8170   C.ar     181 ASP306   0.0000
  1443 OD1    124.4330 148.0530 179.9580   O.co2    181 ASP306   0.0000
  1444 OD2    123.5440 148.5370 181.8990   O.co2    181 ASP306   0.0000
  1445 N      123.8770 144.3460 179.8600   N.am     182 VAL307   0.0000
  1446 CA     125.0870 143.5410 179.8460   C.3      182 VAL307   0.0000
  1447 C      125.3480 142.7860 178.5550   C.2      182 VAL307   0.0000
  1448 O      126.4880 142.6960 178.1100   O.2      182 VAL307   0.0000
  1449 CB     125.0840 142.4990 180.9790   C.3      182 VAL307   0.0000
  1450 CG1    123.9390 141.5150 180.7950   C.3      182 VAL307   0.0000
  1451 CG2    126.3900 141.7190 180.9900   C.3      182 VAL307   0.0000
  1452 N      124.2990 142.2170 177.9600   N.am     183 TYR308   0.0000
  1453 CA     124.5070 141.3810 176.7680   C.3      183 TYR308   0.0000
  1454 C      125.0580 141.9590 175.4780   C.2      183 TYR308   0.0000
  1455 O      125.9530 141.3770 174.9050   O.2      183 TYR308   0.0000
  1456 CB     123.4580 140.2860 176.6210   C.3      183 TYR308   0.0000
  1457 CG     123.8820 139.1870 177.5500   C.ar     183 TYR308   0.0000
  1458 CD1    124.5400 139.5000 178.7280   C.ar     183 TYR308   0.0000
  1459 CD2    123.6980 137.8640 177.2500   C.ar     183 TYR308   0.0000
  1460 CE1    124.9790 138.5350 179.5970   C.ar     183 TYR308   0.0000
  1461 CE2    124.1330 136.8840 178.1240   C.ar     183 TYR308   0.0000
  1462 CZ     124.7720 137.2310 179.2940   C.ar     183 TYR308   0.0000
  1463 OH     125.2120 136.2700 180.1680   O.3      183 TYR308   0.0000
  1464 N      124.5160 143.1060 175.0690   N.am     184 LEU309   0.0000
  1465 CA     124.9460 143.8210 173.8690   C.3      184 LEU309   0.0000
  1466 C      126.4000 144.2350 174.0550   C.2      184 LEU309   0.0000
  1467 O      127.1980 144.2000 173.1180   O.2      184 LEU309   0.0000
  1468 CB     124.0680 145.0500 173.6290   C.3      184 LEU309   0.0000
  1469 CG     124.3440 145.8560 172.3570   C.3      184 LEU309   0.0000
  1470 CD1    123.2940 146.9400 172.1690   C.3      184 LEU309   0.0000
  1471 CD2    125.7410 146.4560 172.3860   C.3      184 LEU309   0.0000
  1472 N      126.7300 144.6280 175.2860   N.am     185 ASN310   0.0000
  1473 CA     128.0890 145.0150 175.6770   C.3      185 ASN310   0.0000
  1474 C      128.9460 143.7970 176.0840   C.2      185 ASN310   0.0000
  1475 O      130.1330 143.9300 176.3810   O.2      185 ASN310   0.0000
  1476 CB     128.0470 146.0350 176.8170   C.3      185 ASN310   0.0000
  1477 CG     129.4140 146.6080 177.1370   C.2      185 ASN310   0.0000
  1478 OD1    130.3560 146.4730 176.3560   O.2      185 ASN310   0.0000
  1479 ND2    129.5280 147.2570 178.2900   N.am     185 ASN310   0.0000
  1480 N      128.3200 142.6130 176.0880   N.am     186 ASP311   0.0000
  1481 CA     128.9330 141.3240 176.4210   C.3      186 ASP311   0.0000
  1482 C      130.0470 140.6920 175.5500   C.2      186 ASP311   0.0000
  1483 O      130.9970 140.2150 176.1430   O.2      186 ASP311   0.0000
  1484 CB     127.8670 140.2300 176.5070   C.3      186 ASP311   0.0000
  1485 CG     128.4410 138.8890 176.9210   C.ar     186 ASP311   0.0000
  1486 OD1    128.9320 138.7790 178.0650   O.co2    186 ASP311   0.0000
  1487 OD2    128.3970 137.9460 176.1030   O.co2    186 ASP311   0.0000
  1488 N      129.9350 140.6860 174.2040   N.am     187 PRO312   0.0000
  1489 CA     130.9170 140.0940 173.2720   C.3      187 PRO312   0.0000
  1490 C      131.9630 139.0150 173.6430   C.2      187 PRO312   0.0000
  1491 O      131.9820 137.9930 172.9560   O.2      187 PRO312   0.0000
  1492 CB     131.5330 141.3420 172.6390   C.3      187 PRO312   0.0000
  1493 CG     130.3470 142.2900 172.5760   C.3      187 PRO312   0.0000
  1494 CD     129.2280 141.7220 173.4420   C.3      187 PRO312   0.0000
  1495 N      132.7950 139.2050 174.6630   N.am     188 ALA313   0.0000
  1496 CA     133.7530 138.1890 175.0820   C.3      188 ALA313   0.0000
  1497 C      133.0080 136.9280 175.5390   C.2      188 ALA313   0.0000
  1498 O      133.4390 135.8120 175.2490   O.2      188 ALA313   0.0000
  1499 CB     134.6400 138.7200 176.1960   C.3      188 ALA313   0.0000
  1500 N      131.8940 137.1060 176.2520   N.am     189 ASN314   0.0000
  1501 CA     131.0940 135.9770 176.7010   C.3      189 ASN314   0.0000
  1502 C      130.6110 135.2350 175.4590   C.2      189 ASN314   0.0000
  1503 O      130.6180 134.0040 175.4270   O.2      189 ASN314   0.0000
  1504 CB     129.9040 136.4550 177.5320   C.3      189 ASN314   0.0000
  1505 CG     129.0380 135.3100 178.0210   C.2      189 ASN314   0.0000
  1506 OD1    129.3140 134.1440 177.7410   O.2      189 ASN314   0.0000
  1507 ND2    127.9820 135.6390 178.7570   N.am     189 ASN314   0.0000
  1508 N      130.1920 135.9780 174.4350   N.am     190 TYR315   0.0000
  1509 CA     129.7890 135.3450 173.1910   C.3      190 TYR315   0.0000
  1510 C      130.6740 134.1410 172.9080   C.2      190 TYR315   0.0000
  1511 O      131.8030 134.0400 173.3920   O.2      190 TYR315   0.0000
  1512 CB     129.8970 136.3160 172.0220   C.3      190 TYR315   0.0000
  1513 CG     128.8290 137.3700 171.9640   C.ar     190 TYR315   0.0000
  1514 CD1    127.8090 137.4080 172.8940   C.ar     190 TYR315   0.0000
  1515 CD2    128.8470 138.3360 170.9730   C.ar     190 TYR315   0.0000
  1516 CE1    126.8370 138.3780 172.8360   C.ar     190 TYR315   0.0000
  1517 CE2    127.8850 139.3100 170.9110   C.ar     190 TYR315   0.0000
  1518 CZ     126.8800 139.3260 171.8390   C.ar     190 TYR315   0.0000
  1519 OH     125.9140 140.3030 171.7660   O.3      190 TYR315   0.0000
  1520 N      130.1610 133.2250 172.0970   N.am     191 LEU316   0.0000
  1521 CA     130.9170 132.0440 171.7090   C.3      191 LEU316   0.0000
  1522 C      131.6020 132.3030 170.3750   C.2      191 LEU316   0.0000
  1523 O      130.9550 132.7040 169.4020   O.2      191 LEU316   0.0000
  1524 CB     130.0260 130.8100 171.6210   C.3      191 LEU316   0.0000
  1525 CG     130.8640 129.5690 171.3270   C.3      191 LEU316   0.0000
  1526 CD1    131.8180 129.3050 172.4710   C.3      191 LEU316   0.0000
  1527 CD2    129.9890 128.3710 171.0730   C.3      191 LEU316   0.0000
  1528 N      132.9060 132.0570 170.3350   N.am     192 LEU317   0.0000
  1529 CA     133.7390 132.3680 169.1840   C.3      192 LEU317   0.0000
  1530 C      133.9280 131.1000 168.3580   C.2      192 LEU317   0.0000
  1531 O      134.4540 130.1050 168.8660   O.2      192 LEU317   0.0000
  1532 CB     135.0770 132.9180 169.6710   C.3      192 LEU317   0.0000
  1533 CG     136.0460 133.5700 168.6970   C.3      192 LEU317   0.0000
  1534 CD1    135.4030 134.8120 168.1440   C.3      192 LEU317   0.0000
  1535 CD2    137.3390 133.9170 169.4070   C.3      192 LEU317   0.0000
  1536 N      133.4900 131.1280 167.0970   N.am     193 LYS318   0.0000
  1537 CA     133.5900 129.9500 166.2430   C.3      193 LYS318   0.0000
  1538 C      135.0220 129.4360 166.2080   C.2      193 LYS318   0.0000
  1539 O      135.9680 130.2080 166.0480   O.2      193 LYS318   0.0000
  1540 CB     133.1190 130.2700 164.8250   C.3      193 LYS318   0.0000
  1541 CG     133.7950 129.4310 163.7550   C.3      193 LYS318   0.0000
  1542 CD     132.8640 129.1280 162.6000   C.3      193 LYS318   0.0000
  1543 CE     132.4440 130.3860 161.8830   C.3      193 LYS318   0.0000
  1544 NZ     131.6600 130.0620 160.6680   N.4      193 LYS318   1.0000
  1545 N      135.1790 128.1250 166.3650   N.am     194 ASN319   0.0000
  1546 CA     136.5080 127.5620 166.5630   C.3      194 ASN319   0.0000
  1547 C      137.4100 127.8490 165.3680   C.2      194 ASN319   0.0000
  1548 O      136.9650 127.8760 164.2180   O.2      194 ASN319   0.0000
  1549 CB     136.4150 126.0580 166.8240   C.3      194 ASN319   0.0000
  1550 CG     135.5560 125.3330 165.8070   C.2      194 ASN319   0.0000
  1551 OD1    135.4260 125.7720 164.6660   O.2      194 ASN319   0.0000
  1552 ND2    134.9620 124.2140 166.2100   N.am     194 ASN319   0.0000
  1553 N      138.6850 128.0960 165.6550   N.am     195 GLY320   0.0000
  1554 CA     139.6560 128.3540 164.6120   C.3      195 GLY320   0.0000
  1555 C      139.4480 129.6400 163.8480   C.2      195 GLY320   0.0000
  1556 O      139.9900 129.7920 162.7520   O.2      195 GLY320   0.0000
  1557 N      138.6780 130.5760 164.3920   N.am     196 THR321   0.0000
  1558 CA     138.4190 131.8310 163.7010   C.3      196 THR321   0.0000
  1559 C      137.9590 132.8500 164.7310   C.2      196 THR321   0.0000
  1560 O      137.3120 132.5070 165.7200   O.2      196 THR321   0.0000
  1561 CB     137.3780 131.6480 162.5850   C.3      196 THR321   0.0000
  1562 OG1    137.9240 130.8160 161.5550   O.3      196 THR321   0.0000
  1563 CG2    136.9840 132.9760 161.9680   C.3      196 THR321   0.0000
  1564 N      138.3240 134.1060 164.5040   N.am     197 THR322   0.0000
  1565 CA     137.9000 135.2020 165.3650   C.3      197 THR322   0.0000
  1566 C      136.6390 135.8100 164.7580   C.2      197 THR322   0.0000
  1567 O      136.6680 136.8740 164.1450   O.2      197 THR322   0.0000
  1568 CB     139.0070 136.2250 165.5200   C.3      197 THR322   0.0000
  1569 OG1    139.1310 136.9820 164.3120   O.3      197 THR322   0.0000
  1570 CG2    140.3240 135.5330 165.8120   C.3      197 THR322   0.0000
  1571 N      135.5180 135.1160 164.9490   N.am     198 ASP323   0.0000
  1572 CA     134.2030 135.5680 164.5150   C.3      198 ASP323   0.0000
  1573 C      133.1460 135.0060 165.4510   C.2      198 ASP323   0.0000
  1574 O      133.2760 133.8930 165.9640   O.2      198 ASP323   0.0000
  1575 CB     133.8720 135.1350 163.0830   C.3      198 ASP323   0.0000
  1576 CG     134.5500 135.9850 162.0380   C.ar     198 ASP323   0.0000
  1577 OD1    134.7890 137.1790 162.3000   O.co2    198 ASP323   0.0000
  1578 OD2    134.8200 135.4620 160.9380   O.co2    198 ASP323   0.0000
  1579 N      132.0860 135.7840 165.6540   N.am     199 VAL324   0.0000
  1580 CA     130.9660 135.3130 166.4510   C.3      199 VAL324   0.0000
  1581 C      130.3030 134.1410 165.7480   C.2      199 VAL324   0.0000
  1582 O      130.1270 134.1450 164.5230   O.2      199 VAL324   0.0000
  1583 CB     129.9640 136.4520 166.6870   C.3      199 VAL324   0.0000
  1584 CG1    130.4950 137.4020 167.7340   C.3      199 VAL324   0.0000
  1585 CG2    129.7070 137.1870 165.3850   C.3      199 VAL324   0.0000
  1586 N      129.9450 133.1230 166.5220   N.am     200 LEU325   0.0000
  1587 CA     129.2380 131.9700 165.9860   C.3      200 LEU325   0.0000
  1588 C      127.7490 132.2690 165.9420   C.2      200 LEU325   0.0000
  1589 O      127.2040 132.8410 166.8860   O.2      200 LEU325   0.0000
  1590 CB     129.5080 130.7430 166.8480   C.3      200 LEU325   0.0000
  1591 CG     128.5540 129.5740 166.6480   C.3      200 LEU325   0.0000
  1592 CD1    128.6520 129.0670 165.2320   C.3      200 LEU325   0.0000
  1593 CD2    128.8710 128.4700 167.6190   C.3      200 LEU325   0.0000
  1594 N      127.0890 131.8930 164.8530   N.am     201 LEU326   0.0000
  1595 CA     125.6610 132.1360 164.7360   C.3      201 LEU326   0.0000
  1596 C      124.8830 130.9330 165.2790   C.2      201 LEU326   0.0000
  1597 O      125.4530 130.0120 165.8640   O.2      201 LEU326   0.0000
  1598 CB     125.2950 132.4610 163.2910   C.3      201 LEU326   0.0000
  1599 CG     126.1450 133.5160 162.5750   C.3      201 LEU326   0.0000
  1600 CD1    125.4320 134.0410 161.3530   C.3      201 LEU326   0.0000
  1601 CD2    126.4970 134.6580 163.4870   C.3      201 LEU326   0.0000
  1602 N      123.5660 130.9350 165.0990   N.am     202 CYS327   0.0000
  1603 CA     122.7250 129.8910 165.6780   C.3      202 CYS327   0.0000
  1604 C      121.4200 129.8390 164.9010   C.2      202 CYS327   0.0000
  1605 O      121.2780 130.4460 163.8380   O.2      202 CYS327   0.0000
  1606 CB     122.3620 130.1630 167.1240   C.3      202 CYS327   0.0000
  1607 SG     120.9040 131.2360 167.1300   S.3      202 CYS327   0.0000
  1608 N      120.4470 129.1460 165.4790   N.am     203 GLY328   0.0000
  1609 CA     119.1100 129.1210 164.9230   C.3      203 GLY328   0.0000
  1610 C      118.1860 128.2920 165.7830   C.2      203 GLY328   0.0000
  1611 O      118.5950 127.3010 166.3960   O.2      203 GLY328   0.0000
  1612 N      116.9250 128.7210 165.8250   N.am     204 ASN329   0.0000
  1613 CA     115.9110 127.9590 166.5390   C.3      204 ASN329   0.0000
  1614 C      115.3840 126.8060 165.7040   C.2      204 ASN329   0.0000
  1615 O      114.8680 125.8310 166.2590   O.2      204 ASN329   0.0000
  1616 CB     114.7520 128.8640 166.9430   C.3      204 ASN329   0.0000
  1617 CG     115.0720 129.7180 168.1450   C.2      204 ASN329   0.0000
  1618 OD1    116.1690 130.2530 168.2640   O.2      204 ASN329   0.0000
  1619 ND2    114.1070 129.8560 169.0430   N.am     204 ASN329   0.0000
  1620 N      115.4880 126.9040 164.3830   N.am     205 SER330   0.0000
  1621 CA     115.0690 125.8110 163.5250   C.3      205 SER330   0.0000
  1622 C      115.9210 124.5790 163.8030   C.2      205 SER330   0.0000
  1623 O      117.0220 124.6650 164.3490   O.2      205 SER330   0.0000
  1624 CB     115.1860 126.2120 162.0560   C.3      205 SER330   0.0000
  1625 OG     114.0920 127.0110 161.6500   O.3      205 SER330   0.0000
  1626 N      115.3980 123.4130 163.4350   N.am     206 SER331   0.0000
  1627 CA     116.2340 122.2170 163.4920   C.3      206 SER331   0.0000
  1628 C      116.9600 121.9880 162.1840   C.2      206 SER331   0.0000
  1629 O      117.0040 120.8710 161.6650   O.2      206 SER331   0.0000
  1630 CB     115.3900 121.0040 163.8560   C.3      206 SER331   0.0000
  1631 OG     116.1180 119.8130 163.6200   O.3      206 SER331   0.0000
  1632 N      117.5430 123.0550 161.6430   N.am     207 ASP332   0.0000
  1633 CA     118.4680 122.9970 160.5180   C.3      207 ASP332   0.0000
  1634 C      119.6620 123.9100 160.6830   C.2      207 ASP332   0.0000
  1635 O      120.6930 123.6600 160.0540   O.2      207 ASP332   0.0000
  1636 CB     117.7630 123.3610 159.2130   C.3      207 ASP332   0.0000
  1637 CG     116.5190 122.5620 158.9900   C.ar     207 ASP332   0.0000
  1638 OD1    115.5210 122.8120 159.6920   O.co2    207 ASP332   0.0000
  1639 OD2    116.5310 121.6920 158.1010   O.co2    207 ASP332   0.0000
  1640 N      119.5710 124.9560 161.4900   N.am     208 ALA333   0.0000
  1641 CA     120.6590 125.8980 161.6530   C.3      208 ALA333   0.0000
  1642 C      121.6260 125.3750 162.7090   C.2      208 ALA333   0.0000
  1643 O      121.5510 124.2250 163.1420   O.2      208 ALA333   0.0000
  1644 CB     120.1160 127.2770 162.0000   C.3      208 ALA333   0.0000
  1645 N      122.5540 126.2250 163.1310   N.am     209 GLY334   0.0000
  1646 CA     123.6980 125.7340 163.8720   C.3      209 GLY334   0.0000
  1647 C      123.3190 125.3030 165.2740   C.2      209 GLY334   0.0000
  1648 O      122.6630 126.0330 166.0170   O.2      209 GLY334   0.0000
  1649 N      123.7490 124.1040 165.6360   N.am     210 THR335   0.0000
  1650 CA     123.5670 123.6020 166.9850   C.3      210 THR335   0.0000
  1651 C      124.5660 124.2910 167.9010   C.2      210 THR335   0.0000
  1652 O      125.7650 124.3200 167.6130   O.2      210 THR335   0.0000
  1653 CB     123.7600 122.0880 167.0390   C.3      210 THR335   0.0000
  1654 OG1    125.1580 121.7860 167.0970   O.3      210 THR335   0.0000
  1655 CG2    123.1630 121.4370 165.8040   C.3      210 THR335   0.0000
  1656 N      124.0680 124.8520 168.9880   N.am     211 CYS336   0.0000
  1657 CA     124.8930 125.5280 169.9710   C.3      211 CYS336   0.0000
  1658 C      125.3190 124.5530 171.0570   C.2      211 CYS336   0.0000
  1659 O      124.5190 123.7150 171.4830   O.2      211 CYS336   0.0000
  1660 CB     124.1220 126.6830 170.5980   C.3      211 CYS336   0.0000
  1661 SG     123.7260 127.9870 169.4220   S.3      211 CYS336   0.0000
  1662 N      126.5540 124.6260 171.5230   N.am     212 PRO337   0.0000
  1663 CA     127.0300 123.6410 172.5030   C.3      212 PRO337   0.0000
  1664 C      126.2830 123.7010 173.8250   C.2      212 PRO337   0.0000
  1665 O      125.4550 124.5920 174.0380   O.2      212 PRO337   0.0000
  1666 CB     128.5060 124.0140 172.6820   C.3      212 PRO337   0.0000
  1667 CG     128.5800 125.4310 172.2910   C.3      212 PRO337   0.0000
  1668 CD     127.5890 125.6120 171.1890   C.3      212 PRO337   0.0000
  1669 N      126.5660 122.7540 174.7160   N.am     213 GLU338   0.0000
  1670 CA     125.9380 122.7530 176.0290   C.3      213 GLU338   0.0000
  1671 C      126.3760 123.9720 176.8290   C.2      213 GLU338   0.0000
  1672 O      127.5690 124.2440 176.9790   O.2      213 GLU338   0.0000
  1673 CB     126.2840 121.4770 176.7950   C.3      213 GLU338   0.0000
  1674 CG     125.6330 121.4010 178.1710   C.3      213 GLU338   0.0000
  1675 CD     125.5190 119.9840 178.6970   C.ar     213 GLU338   0.0000
  1676 OE1    124.3800 119.4930 178.8450   O.co2    213 GLU338   0.0000
  1677 OE2    126.5670 119.3620 178.9680   O.co2    213 GLU338   0.0000
  1678 N      125.4000 124.7020 177.3530   N.am     214 GLY339   0.0000
  1679 CA     125.6810 125.9120 178.0870   C.3      214 GLY339   0.0000
  1680 C      125.6630 127.1770 177.2650   C.2      214 GLY339   0.0000
  1681 O      126.1910 128.1970 177.7250   O.2      214 GLY339   0.0000
  1682 N      125.0770 127.1520 176.0700   N.am     215 TYR340   0.0000
  1683 CA     125.0090 128.3280 175.2060   C.3      215 TYR340   0.0000
  1684 C      123.6880 128.3040 174.4520   C.2      215 TYR340   0.0000
  1685 O      123.5260 127.5250 173.5120   O.2      215 TYR340   0.0000
  1686 CB     126.1790 128.3620 174.2250   C.3      215 TYR340   0.0000
  1687 CG     127.4940 128.8390 174.7970   C.ar     215 TYR340   0.0000
  1688 CD1    128.3300 127.9770 175.4870   C.ar     215 TYR340   0.0000
  1689 CD2    127.9090 130.1470 174.6220   C.ar     215 TYR340   0.0000
  1690 CE1    129.5350 128.4100 176.0000   C.ar     215 TYR340   0.0000
  1691 CE2    129.1080 130.5880 175.1290   C.ar     215 TYR340   0.0000
  1692 CZ     129.9180 129.7180 175.8170   C.ar     215 TYR340   0.0000
  1693 OH     131.1170 130.1640 176.3240   O.3      215 TYR340   0.0000
  1694 N      122.7480 129.1500 174.8580   N.am     216 ARG341   0.0000
  1695 CA     121.5080 129.3640 174.1280   C.3      216 ARG341   0.0000
  1696 C      121.7190 130.5340 173.1830   C.2      216 ARG341   0.0000
  1697 O      122.7570 131.1950 173.2380   O.2      216 ARG341   0.0000
  1698 CB     120.3420 129.6360 175.0810   C.3      216 ARG341   0.0000
  1699 CG     120.4310 130.9410 175.8510   C.3      216 ARG341   0.0000
  1700 CD     119.2470 131.0740 176.7870   C.3      216 ARG341   0.0000
  1701 NE     118.1610 131.8470 176.1980   N.pl3    216 ARG341   1.0000
  1702 CZ     117.0470 132.1780 176.8420   C.cat    216 ARG341   0.0000
  1703 NH1    116.8670 131.7930 178.0970   N.pl3    216 ARG341   1.0000
  1704 NH2    116.1080 132.8870 176.2320   N.pl3    216 ARG341   1.0000
  1705 N      120.7680 130.7850 172.2930   N.am     217 CYS342   0.0000
  1706 CA     120.9810 131.8110 171.2860   C.3      217 CYS342   0.0000
  1707 C      119.7740 132.7280 171.1460   C.2      217 CYS342   0.0000
  1708 O      118.6320 132.2640 171.0950   O.2      217 CYS342   0.0000
  1709 CB     121.3270 131.1700 169.9530   C.3      217 CYS342   0.0000
  1710 SG     119.9930 130.7990 168.8770   S.3      217 CYS342   0.0000
  1711 N      120.0430 134.0330 171.0860   N.am     218 LEU343   0.0000
  1712 CA     119.0290 135.0770 171.0180   C.3      218 LEU343   0.0000
  1713 C      119.4600 136.1340 170.0180   C.2      218 LEU343   0.0000
  1714 O      120.6480 136.4480 169.9210   O.2      218 LEU343   0.0000
  1715 CB     118.8080 135.7320 172.3800   C.3      218 LEU343   0.0000
  1716 CG     117.6760 135.2030 173.2540   C.3      218 LEU343   0.0000
  1717 CD1    118.0330 133.8590 173.8320   C.3      218 LEU343   0.0000
  1718 CD2    117.3600 136.2010 174.3540   C.3      218 LEU343   0.0000
  1719 N      118.4870 136.7040 169.3080   N.am     219 LYS344   0.0000
  1720 CA     118.7530 137.7320 168.3070   C.3      219 LYS344   0.0000
  1721 C      119.6010 138.8780 168.8410   C.2      219 LYS344   0.0000
  1722 O      120.2170 139.6010 168.0530   O.2      219 LYS344   0.0000
  1723 CB     117.4200 138.2690 167.7820   C.3      219 LYS344   0.0000
  1724 CG     117.5040 139.3780 166.7570   C.3      219 LYS344   0.0000
  1725 CD     116.1170 139.8670 166.4080   C.3      219 LYS344   0.0000
  1726 CE     116.1510 140.8780 165.2890   C.3      219 LYS344   0.0000
  1727 NZ     116.8500 142.1130 165.7110   N.4      219 LYS344   1.0000
  1728 N      119.6600 139.0560 170.1570   N.am     220 ALA345   0.0000
  1729 CA     120.3650 140.1900 170.7370   C.3      220 ALA345   0.0000
  1730 C      121.8590 140.1350 170.4460   C.2      220 ALA345   0.0000
  1731 O      122.5710 139.2710 170.9660   O.2      220 ALA345   0.0000
  1732 CB     120.1210 140.2530 172.2470   C.3      220 ALA345   0.0000
  1733 N      122.3320 141.0550 169.6110   N.am     221 GLY346   0.0000
  1734 CA     123.7430 141.1550 169.2920   C.3      221 GLY346   0.0000
  1735 C      123.9670 142.3500 168.3920   C.2      221 GLY346   0.0000
  1736 O      123.0160 142.9670 167.9020   O.2      221 GLY346   0.0000
  1737 N      125.2420 142.6770 168.1770   N.am     222 GLU347   0.0000
  1738 CA     125.5540 143.8540 167.3730   C.3      222 GLU347   0.0000
  1739 C      125.3170 143.5930 165.8890   C.2      222 GLU347   0.0000
  1740 O      124.3710 144.1270 165.2990   O.2      222 GLU347   0.0000
  1741 CB     127.0020 144.2900 167.6050   C.3      222 GLU347   0.0000
  1742 CG     127.2780 144.8110 169.0070   C.3      222 GLU347   0.0000
  1743 CD     128.7380 145.1640 169.2190   C.ar     222 GLU347   0.0000
  1744 OE1    129.5650 144.8280 168.3460   O.co2    222 GLU347   0.0000
  1745 OE2    129.0580 145.7750 170.2600   O.co2    222 GLU347   0.0000
  1746 N      126.1520 142.7410 165.2750   N.am     223 ASN348   0.0000
  1747 CA     126.0690 142.3670 163.8650   C.3      223 ASN348   0.0000
  1748 C      127.1850 141.3970 163.4920   C.2      223 ASN348   0.0000
  1749 O      128.0940 141.1700 164.3010   O.2      223 ASN348   0.0000
  1750 CB     126.1170 143.5940 162.9610   C.3      223 ASN348   0.0000
  1751 CG     124.7750 143.9090 162.3670   C.2      223 ASN348   0.0000
  1752 OD1    124.0450 143.0120 161.9560   O.2      223 ASN348   0.0000
  1753 ND2    124.4370 145.1880 162.3090   N.am     223 ASN348   0.0000
  1754 N      127.1700 140.8140 162.2720   N.am     224 PRO349   0.0000
  1755 CA     128.3040 139.9950 161.8280   C.3      224 PRO349   0.0000
  1756 C      129.5360 140.8360 161.5680   C.2      224 PRO349   0.0000
  1757 O      129.6000 141.9960 161.9840   O.2      224 PRO349   0.0000
  1758 CB     127.7980 139.3400 160.5410   C.3      224 PRO349   0.0000
  1759 CG     126.3610 139.4530 160.5930   C.3      224 PRO349   0.0000
  1760 CD     126.0700 140.7310 161.3040   C.3      224 PRO349   0.0000
  1761 N      130.4920 140.2580 160.8370   N.am     225 ASP350   0.0000
  1762 CA     131.9100 140.5980 160.9190   C.3      225 ASP350   0.0000
  1763 C      132.2050 142.0380 161.3280   C.2      225 ASP350   0.0000
  1764 O      132.9930 142.2750 162.2500   O.2      225 ASP350   0.0000
  1765 CB     132.5470 140.2960 159.5620   C.3      225 ASP350   0.0000
  1766 CG     131.8890 141.0600 158.4360   C.ar     225 ASP350   0.0000
  1767 OD1    130.8590 141.7070 158.6910   O.co2    225 ASP350   0.0000
  1768 OD2    132.3840 141.0020 157.2970   O.co2    225 ASP350   0.0000
  1769 N      131.5930 143.0210 160.6680   N.am     226 HIS351   0.0000
  1770 CA     131.8550 144.4070 161.0300   C.3      226 HIS351   0.0000
  1771 C      130.6150 145.2920 161.0110   C.2      226 HIS351   0.0000
  1772 O      130.7350 146.5020 161.2200   O.2      226 HIS351   0.0000
  1773 CB     132.9330 144.9910 160.1160   C.3      226 HIS351   0.0000
  1774 CG     134.3220 144.7760 160.6220   C.2      226 HIS351   0.0000
  1775 ND1    135.4180 144.7120 159.7890   N.pl3    226 HIS351   0.0000
  1776 CD2    134.7950 144.6120 161.8790   C.2      226 HIS351   0.0000
  1777 CE1    136.5060 144.5140 160.5110   C.2      226 HIS351   0.0000
  1778 NE2    136.1550 144.4490 161.7820   N.2      226 HIS351   0.0000
  1779 N      129.4360 144.7320 160.7860   N.am     227 GLY352   0.0000
  1780 CA     128.2300 145.5260 160.7630   C.3      227 GLY352   0.0000
  1781 C      127.7200 145.8790 159.3890   C.2      227 GLY352   0.0000
  1782 O      126.7520 146.6380 159.2830   O.2      227 GLY352   0.0000
  1783 N      128.3310 145.3520 158.3350   N.am     228 TYR353   0.0000
  1784 CA     127.9400 145.6840 156.9770   C.3      228 TYR353   0.0000
  1785 C      127.2660 144.5330 156.2490   C.2      228 TYR353   0.0000
  1786 O      126.7450 144.7440 155.1510   O.2      228 TYR353   0.0000
  1787 CB     129.1590 146.1300 156.1670   C.3      228 TYR353   0.0000
  1788 CG     130.0260 147.1500 156.8530   C.ar     228 TYR353   0.0000
  1789 CD1    130.9440 146.7710 157.8140   C.ar     228 TYR353   0.0000
  1790 CD2    129.9340 148.4900 156.5320   C.ar     228 TYR353   0.0000
  1791 CE1    131.7370 147.6940 158.4360   C.ar     228 TYR353   0.0000
  1792 CE2    130.7250 149.4180 157.1490   C.ar     228 TYR353   0.0000
  1793 CZ     131.6240 149.0150 158.1030   C.ar     228 TYR353   0.0000
  1794 OH     132.4200 149.9380 158.7330   O.3      228 TYR353   0.0000
  1795 N      127.2730 143.3290 156.8160   N.am     229 THR354   0.0000
  1796 CA     126.6610 142.1780 156.1700   C.3      229 THR354   0.0000
  1797 C      125.2280 141.9380 156.6070   C.2      229 THR354   0.0000
  1798 O      124.5980 141.0070 156.1040   O.2      229 THR354   0.0000
  1799 CB     127.4650 140.9110 156.4490   C.3      229 THR354   0.0000
  1800 OG1    127.5850 140.7420 157.8610   O.3      229 THR354   0.0000
  1801 CG2    128.8350 141.0070 155.8330   C.3      229 THR354   0.0000
  1802 N      124.7080 142.7380 157.5280   N.am     230 SER355   0.0000
  1803 CA     123.3610 142.5260 158.0310   C.3      230 SER355   0.0000
  1804 C      122.3510 142.6020 156.8930   C.2      230 SER355   0.0000
  1805 O      122.5230 143.3530 155.9310   O.2      230 SER355   0.0000
  1806 CB     123.0430 143.5610 159.1070   C.3      230 SER355   0.0000
  1807 OG     121.7680 143.3440 159.6780   O.3      230 SER355   0.0000
  1808 N      121.2900 141.8000 157.0050   N.am     231 PHE356   0.0000
  1809 CA     120.2700 141.7220 155.9660   C.3      231 PHE356   0.0000
  1810 C      119.0710 142.6140 156.2200   C.2      231 PHE356   0.0000
  1811 O      118.2960 142.8640 155.2920   O.2      231 PHE356   0.0000
  1812 CB     119.7750 140.2890 155.8040   C.3      231 PHE356   0.0000
  1813 CG     120.2220 139.6370 154.5400   C.ar     231 PHE356   0.0000
  1814 CD1    119.6240 139.9680 153.3490   C.ar     231 PHE356   0.0000
  1815 CD2    121.2070 138.6800 154.5390   C.ar     231 PHE356   0.0000
  1816 CE1    120.0080 139.3780 152.1940   C.ar     231 PHE356   0.0000
  1817 CE2    121.5910 138.0880 153.3770   C.ar     231 PHE356   0.0000
  1818 CZ     120.9890 138.4380 152.2010   C.ar     231 PHE356   0.0000
  1819 N      118.8830 143.0810 157.4490   N.am     232 ASP357   0.0000
  1820 CA     117.8160 144.0250 157.7440   C.3      232 ASP357   0.0000
  1821 C      118.0920 145.3620 157.0700   C.2      232 ASP357   0.0000
  1822 O      119.1700 145.5940 156.5270   O.2      232 ASP357   0.0000
  1823 CB     117.6850 144.1930 159.2520   C.3      232 ASP357   0.0000
  1824 CG     118.9900 144.5740 159.9040   C.ar     232 ASP357   0.0000
  1825 OD1    119.9870 144.7380 159.1820   O.co2    232 ASP357   0.0000
  1826 OD2    119.0360 144.6690 161.1450   O.co2    232 ASP357   0.0000
  1827 N      117.1110 146.2620 157.1260   N.am     233 SER358   0.0000
  1828 CA     117.3220 147.6260 156.6460   C.3      233 SER358   0.0000
  1829 C      117.7010 147.6730 155.1730   C.2      233 SER358   0.0000
  1830 O      118.8760 147.8390 154.8440   O.2      233 SER358   0.0000
  1831 CB     118.3770 148.3600 157.4860   C.3      233 SER358   0.0000
  1832 OG     119.5530 147.6000 157.6940   O.3      233 SER358   0.0000
  1833 N      116.7180 147.5370 154.2860   N.am     234 PHE359   0.0000
  1834 CA     116.8840 147.2170 152.8690   C.3      234 PHE359   0.0000
  1835 C      118.1280 147.7890 152.2070   C.2      234 PHE359   0.0000
  1836 O      118.5890 147.2440 151.2050   O.2      234 PHE359   0.0000
  1837 CB     115.6610 147.7160 152.1020   C.3      234 PHE359   0.0000
  1838 CG     115.8680 147.8380 150.6200   C.ar     234 PHE359   0.0000
  1839 CD1    115.6090 146.7770 149.7910   C.ar     234 PHE359   0.0000
  1840 CD2    116.2840 149.0190 150.0550   C.ar     234 PHE359   0.0000
  1841 CE1    115.7790 146.8860 148.4330   C.ar     234 PHE359   0.0000
  1842 CE2    116.4590 149.1240 148.7000   C.ar     234 PHE359   0.0000
  1843 CZ     116.2020 148.0570 147.8910   C.ar     234 PHE359   0.0000
  1844 N      118.6620 148.8950 152.7130   N.am     235 ALA360   0.0000
  1845 CA     119.9440 149.3790 152.2110   C.3      235 ALA360   0.0000
  1846 C      121.0150 148.2960 152.2970   C.2      235 ALA360   0.0000
  1847 O      121.6510 147.9440 151.2950   O.2      235 ALA360   0.0000
  1848 CB     120.3620 150.6180 152.9930   C.3      235 ALA360   0.0000
  1849 N      121.2220 147.7400 153.4880   N.am     236 TRP361   0.0000
  1850 CA     122.2560 146.7250 153.6230   C.3      236 TRP361   0.0000
  1851 C      121.8890 145.4280 152.9150   C.2      236 TRP361   0.0000
  1852 O      122.7810 144.6670 152.5270   O.2      236 TRP361   0.0000
  1853 CB     122.5550 146.4600 155.0920   C.3      236 TRP361   0.0000
  1854 CG     123.2790 147.5640 155.8110   C.2      236 TRP361   0.0000
  1855 CD1    123.1500 147.8860 157.1230   C.2      236 TRP361   0.0000
  1856 CD2    124.2510 148.4760 155.2700   C.ar     236 TRP361   0.0000
  1857 NE1    123.9740 148.9310 157.4380   N.pl3    236 TRP361   0.0000
  1858 CE2    124.6580 149.3130 156.3160   C.ar     236 TRP361   0.0000
  1859 CE3    124.8160 148.6650 154.0030   C.ar     236 TRP361   0.0000
  1860 CZ2    125.5930 150.3200 156.1390   C.ar     236 TRP361   0.0000
  1861 CZ3    125.7360 149.6730 153.8270   C.ar     236 TRP361   0.0000
  1862 CH2    126.1250 150.4780 154.8910   C.ar     236 TRP361   0.0000
  1863 N      120.6000 145.1550 152.7210   N.am     237 ALA362   0.0000
  1864 CA     120.2320 143.9910 151.9260   C.3      237 ALA362   0.0000
  1865 C      120.5930 144.2030 150.4670   C.2      237 ALA362   0.0000
  1866 O      121.0530 143.2750 149.7970   O.2      237 ALA362   0.0000
  1867 CB     118.7480 143.6850 152.0720   C.3      237 ALA362   0.0000
  1868 N      120.4090 145.4180 149.9580   N.am     238 PHE363   0.0000
  1869 CA     120.8800 145.7140 148.6150   C.3      238 PHE363   0.0000
  1870 C      122.3860 145.5830 148.5280   C.2      238 PHE363   0.0000
  1871 O      122.9070 145.1280 147.5080   O.2      238 PHE363   0.0000
  1872 CB     120.4500 147.1090 148.1890   C.3      238 PHE363   0.0000
  1873 CG     120.5880 147.3590 146.7240   C.ar     238 PHE363   0.0000
  1874 CD1    121.8140 147.6110 146.1660   C.ar     238 PHE363   0.0000
  1875 CD2    119.4880 147.3510 145.9060   C.ar     238 PHE363   0.0000
  1876 CE1    121.9410 147.8400 144.8250   C.ar     238 PHE363   0.0000
  1877 CE2    119.6140 147.5840 144.5610   C.ar     238 PHE363   0.0000
  1878 CZ     120.8410 147.8270 144.0230   C.ar     238 PHE363   0.0000
  1879 N      123.1060 145.9530 149.5840   N.am     239 LEU364   0.0000
  1880 CA     124.5520 145.7410 149.5640   C.3      239 LEU364   0.0000
  1881 C      124.8860 144.2580 149.4860   C.2      239 LEU364   0.0000
  1882 O      125.6510 143.8250 148.6170   O.2      239 LEU364   0.0000
  1883 CB     125.2180 146.3530 150.7890   C.3      239 LEU364   0.0000
  1884 CG     126.6930 145.9590 150.8540   C.3      239 LEU364   0.0000
  1885 CD1    127.5040 146.8560 149.9520   C.3      239 LEU364   0.0000
  1886 CD2    127.2160 146.0050 152.2700   C.3      239 LEU364   0.0000
  1887 N      124.3260 143.4630 150.4000   N.am     240 ALA365   0.0000
  1888 CA     124.6500 142.0440 150.4420   C.3      240 ALA365   0.0000
  1889 C      124.2350 141.3300 149.1640   C.2      240 ALA365   0.0000
  1890 O      124.8690 140.3480 148.7660   O.2      240 ALA365   0.0000
  1891 CB     124.0010 141.3920 151.6560   C.3      240 ALA365   0.0000
  1892 N      123.2160 141.8150 148.4720   N.am     241 LEU366   0.0000
  1893 CA     122.8880 141.1530 147.2200   C.3      241 LEU366   0.0000
  1894 C      123.6490 141.6980 146.0290   C.2      241 LEU366   0.0000
  1895 O      123.8360 140.9660 145.0580   O.2      241 LEU366   0.0000
  1896 CB     121.3940 141.1880 146.9370   C.3      241 LEU366   0.0000
  1897 CG     120.8250 139.9680 147.6510   C.3      241 LEU366   0.0000
  1898 CD1    120.6410 140.2100 149.1130   C.3      241 LEU366   0.0000
  1899 CD2    119.5570 139.5310 147.0460   C.3      241 LEU366   0.0000
  1900 N      124.1390 142.9300 146.0730   N.am     242 PHE367   0.0000
  1901 CA     125.1620 143.2710 145.1000   C.3      242 PHE367   0.0000
  1902 C      126.3800 142.3870 145.2850   C.2      242 PHE367   0.0000
  1903 O      127.0550 142.0350 144.3100   O.2      242 PHE367   0.0000
  1904 CB     125.5550 144.7330 145.2140   C.3      242 PHE367   0.0000
  1905 CG     126.5270 145.1630 144.1770   C.ar     242 PHE367   0.0000
  1906 CD1    126.2590 144.9530 142.8430   C.ar     242 PHE367   0.0000
  1907 CD2    127.7130 145.7630 144.5310   C.ar     242 PHE367   0.0000
  1908 CE1    127.1480 145.3420 141.8810   C.ar     242 PHE367   0.0000
  1909 CE2    128.6080 146.1530 143.5740   C.ar     242 PHE367   0.0000
  1910 CZ     128.3260 145.9420 142.2460   C.ar     242 PHE367   0.0000
  1911 N      126.6590 141.9990 146.5260   N.am     243 ARG368   0.0000
  1912 CA     127.7770 141.0970 146.7850   C.3      243 ARG368   0.0000
  1913 C      127.4960 139.6970 146.2490   C.2      243 ARG368   0.0000
  1914 O      128.3830 139.0630 145.6730   O.2      243 ARG368   0.0000
  1915 CB     128.0680 141.0750 148.2740   C.3      243 ARG368   0.0000
  1916 CG     128.8340 139.9060 148.7490   C.3      243 ARG368   0.0000
  1917 CD     128.8290 139.9370 150.2320   C.3      243 ARG368   0.0000
  1918 NE     129.8010 139.0370 150.8090   N.pl3    243 ARG368   1.0000
  1919 CZ     129.8840 138.7960 152.1050   C.cat    243 ARG368   0.0000
  1920 NH1    130.7960 137.9650 152.5740   N.pl3    243 ARG368   1.0000
  1921 NH2    129.0480 139.3940 152.9330   N.pl3    243 ARG368   1.0000
  1922 N      126.2670 139.1970 146.4180   N.am     244 LEU369   0.0000
  1923 CA     125.9110 137.9130 145.8130   C.3      244 LEU369   0.0000
  1924 C      125.7660 138.0120 144.3020   C.2      244 LEU369   0.0000
  1925 O      125.6700 136.9860 143.6270   O.2      244 LEU369   0.0000
  1926 CB     124.6090 137.3700 146.3910   C.3      244 LEU369   0.0000
  1927 CG     124.5200 136.9770 147.8550   C.3      244 LEU369   0.0000
  1928 CD1    123.3050 136.1190 148.0600   C.3      244 LEU369   0.0000
  1929 CD2    125.7380 136.2240 148.2370   C.3      244 LEU369   0.0000
  1930 N      125.6990 139.2210 143.7550   N.am     245 MET370   0.0000
  1931 CA     125.6650 139.3590 142.3050   C.3      245 MET370   0.0000
  1932 C      127.0640 139.3910 141.7150   C.2      245 MET370   0.0000
  1933 O      127.2800 138.8780 140.6150   O.2      245 MET370   0.0000
  1934 CB     124.9000 140.6190 141.9070   C.3      245 MET370   0.0000
  1935 CG     124.4120 140.6340 140.4650   C.3      245 MET370   0.0000
  1936 SD     125.6670 141.0970 139.2530   S.3      245 MET370   0.0000
  1937 CE     125.6670 142.8710 139.4110   C.3      245 MET370   0.0000
  1938 N      128.0220 139.9880 142.4110   N.am     246 THR371   0.0000
  1939 CA     129.4050 139.8980 141.9750   C.3      246 THR371   0.0000
  1940 C      130.0960 138.6490 142.4950   C.2      246 THR371   0.0000
  1941 O      131.2510 138.4030 142.1410   O.2      246 THR371   0.0000
  1942 CB     130.1920 141.1310 142.4120   C.3      246 THR371   0.0000
  1943 OG1    129.8390 141.4760 143.7530   O.3      246 THR371   0.0000
  1944 CG2    129.8880 142.2910 141.5050   C.3      246 THR371   0.0000
  1945 N      129.4280 137.8680 143.3330   N.am     247 GLN372   0.0000
  1946 CA     129.9580 136.6420 143.9160   C.3      247 GLN372   0.0000
  1947 C      131.2220 136.8770 144.7120   C.2      247 GLN372   0.0000
  1948 O      131.8760 135.9200 145.1250   O.2      247 GLN372   0.0000
  1949 CB     130.2040 135.5750 142.8510   C.3      247 GLN372   0.0000
  1950 CG     128.9640 134.8060 142.5060   C.3      247 GLN372   0.0000
  1951 CD     129.1970 133.8350 141.4050   C.2      247 GLN372   0.0000
  1952 OE1    130.0480 132.9610 141.5080   O.2      247 GLN372   0.0000
  1953 NE2    128.4600 133.9900 140.3230   N.am     247 GLN372   0.0000
  1954 N      131.5810 138.1280 144.9320   N.am     248 ASP373   0.0000
  1955 CA     132.6870 138.4710 145.8020   C.3      248 ASP373   0.0000
  1956 C      132.4770 137.8440 147.1670   C.2      248 ASP373   0.0000
  1957 O      131.5790 138.2540 147.9030   O.2      248 ASP373   0.0000
  1958 CB     132.7830 139.9880 145.9020   C.3      248 ASP373   0.0000
  1959 CG     133.7030 140.4560 146.9950   C.ar     248 ASP373   0.0000
  1960 OD1    134.3740 139.6360 147.6570   O.co2    248 ASP373   0.0000
  1961 OD2    133.7510 141.6860 147.1920   O.co2    248 ASP373   0.0000
  1962 N      133.3210 136.8790 147.5200   N.am     249 CYS374   0.0000
  1963 CA     133.3070 136.2640 148.8440   C.3      249 CYS374   0.0000
  1964 C      131.8940 135.9350 149.2970   C.2      249 CYS374   0.0000
  1965 O      131.5170 136.2200 150.4320   O.2      249 CYS374   0.0000
  1966 CB     133.9950 137.1610 149.8710   C.3      249 CYS374   0.0000
  1967 SG     134.5740 136.2930 151.3330   S.3      249 CYS374   0.0000
  1968 N      131.0900 135.3530 148.4050   N.am     250 TRP375   0.0000
  1969 CA     129.7040 135.0730 148.7560   C.3      250 TRP375   0.0000
  1970 C      129.5780 133.8030 149.5690   C.2      250 TRP375   0.0000
  1971 O      128.5540 133.5910 150.2200   O.2      250 TRP375   0.0000
  1972 CB     128.8360 134.9930 147.5050   C.3      250 TRP375   0.0000
  1973 CG     128.9500 133.7460 146.7030   C.2      250 TRP375   0.0000
  1974 CD1    129.7270 133.5580 145.6090   C.2      250 TRP375   0.0000
  1975 CD2    128.2240 132.5290 146.8890   C.ar     250 TRP375   0.0000
  1976 NE1    129.5520 132.2940 145.1140   N.pl3    250 TRP375   0.0000
  1977 CE2    128.6310 131.6430 145.8860   C.ar     250 TRP375   0.0000
  1978 CE3    127.2780 132.1000 147.8120   C.ar     250 TRP375   0.0000
  1979 CZ2    128.1290 130.3610 145.7840   C.ar     250 TRP375   0.0000
  1980 CZ3    126.7850 130.8240 147.7030   C.ar     250 TRP375   0.0000
  1981 CH2    127.2110 129.9720 146.7030   C.ar     250 TRP375   0.0000
  1982 N      130.5960 132.9490 149.5460   N.am     251 GLU376   0.0000
  1983 CA     130.5500 131.7570 150.3760   C.3      251 GLU376   0.0000
  1984 C      130.4690 132.1160 151.8480   C.2      251 GLU376   0.0000
  1985 O      129.8550 131.3840 152.6260   O.2      251 GLU376   0.0000
  1986 CB     131.7550 130.8690 150.0870   C.3      251 GLU376   0.0000
  1987 CG     133.1050 131.5130 150.3100   C.3      251 GLU376   0.0000
  1988 CD     133.6590 131.2620 151.6910   C.ar     251 GLU376   0.0000
  1989 OE1    133.1950 130.3160 152.3530   O.co2    251 GLU376   0.0000
  1990 OE2    134.5750 132.0000 152.1080   O.co2    251 GLU376   0.0000
  1991 N      131.0180 133.2630 152.2410   N.am     252 ARG377   0.0000
  1992 CA     130.9350 133.6770 153.6370   C.3      252 ARG377   0.0000
  1993 C      129.5080 134.0450 154.0160   C.2      252 ARG377   0.0000
  1994 O      129.0070 133.6190 155.0620   O.2      252 ARG377   0.0000
  1995 CB     131.8760 134.8490 153.8850   C.3      252 ARG377   0.0000
  1996 CG     132.0810 135.1680 155.3310   C.3      252 ARG377   0.0000
  1997 CD     133.0560 136.3030 155.5110   C.3      252 ARG377   0.0000
  1998 NE     133.0560 136.7710 156.8880   N.pl3    252 ARG377   1.0000
  1999 CZ     133.7210 136.1780 157.8700   C.cat    252 ARG377   0.0000
  2000 NH1    134.4430 135.0990 157.6180   N.pl3    252 ARG377   1.0000
  2001 NH2    133.6640 136.6590 159.1000   N.pl3    252 ARG377   1.0000
  2002 N      128.8270 134.8060 153.1600   N.am     253 LEU378   0.0000
  2003 CA     127.4400 135.1710 153.4240   C.3      253 LEU378   0.0000
  2004 C      126.5310 133.9550 153.3820   C.2      253 LEU378   0.0000
  2005 O      125.6020 133.8430 154.1830   O.2      253 LEU378   0.0000
  2006 CB     126.9710 136.2030 152.4090   C.3      253 LEU378   0.0000
  2007 CG     125.5150 136.5960 152.5490   C.3      253 LEU378   0.0000
  2008 CD1    125.3280 137.2500 153.8840   C.3      253 LEU378   0.0000
  2009 CD2    125.1110 137.5250 151.4430   C.3      253 LEU378   0.0000
  2010 N      126.7730 133.0450 152.4400   N.am     254 TYR379   0.0000
  2011 CA     125.9800 131.8250 152.3270   C.3      254 TYR379   0.0000
  2012 C      126.1280 130.9570 153.5660   C.2      254 TYR379   0.0000
  2013 O      125.1330 130.5280 154.1590   O.2      254 TYR379   0.0000
  2014 CB     126.4150 131.0970 151.0610   C.3      254 TYR379   0.0000
  2015 CG     126.0200 129.6610 150.8610   C.ar     254 TYR379   0.0000
  2016 CD1    126.8150 128.6370 151.3310   C.ar     254 TYR379   0.0000
  2017 CD2    124.9110 129.3270 150.1120   C.ar     254 TYR379   0.0000
  2018 CE1    126.4910 127.3360 151.1070   C.ar     254 TYR379   0.0000
  2019 CE2    124.5820 128.0210 149.8890   C.ar     254 TYR379   0.0000
  2020 CZ     125.3750 127.0340 150.3930   C.ar     254 TYR379   0.0000
  2021 OH     125.0490 125.7270 150.1760   O.3      254 TYR379   0.0000
  2022 N      127.3640 130.7040 153.9890   N.am     255 GLN380   0.0000
  2023 CA     127.5730 129.9420 155.2090   C.3      255 GLN380   0.0000
  2024 C      126.9520 130.6350 156.4130   C.2      255 GLN380   0.0000
  2025 O      126.3760 129.9760 157.2800   O.2      255 GLN380   0.0000
  2026 CB     129.0610 129.7150 155.4350   C.3      255 GLN380   0.0000
  2027 CG     129.7030 128.8090 154.4180   C.3      255 GLN380   0.0000
  2028 CD     131.0880 128.3830 154.8330   C.2      255 GLN380   0.0000
  2029 OE1    131.6030 128.8250 155.8560   O.2      255 GLN380   0.0000
  2030 NE2    131.7000 127.5170 154.0430   N.am     255 GLN380   0.0000
  2031 N      127.0160 131.9660 156.4750   N.am     256 GLN381   0.0000
  2032 CA     126.5070 132.6560 157.6590   C.3      256 GLN381   0.0000
  2033 C      124.9840 132.6590 157.6940   C.2      256 GLN381   0.0000
  2034 O      124.3750 132.4000 158.7380   O.2      256 GLN381   0.0000
  2035 CB     127.0590 134.0760 157.7170   C.3      256 GLN381   0.0000
  2036 CG     128.4140 134.1500 158.3810   C.3      256 GLN381   0.0000
  2037 CD     128.9690 135.5440 158.4010   C.2      256 GLN381   0.0000
  2038 OE1    128.5680 136.3940 157.6110   O.2      256 GLN381   0.0000
  2039 NE2    129.9060 135.7910 159.3040   N.am     256 GLN381   0.0000
  2040 N      124.3440 132.9440 156.5640   N.am     257 THR382   0.0000
  2041 CA     122.8970 132.8130 156.4960   C.3      257 THR382   0.0000
  2042 C      122.4600 131.4150 156.9010   C.2      257 THR382   0.0000
  2043 O      121.7180 131.2450 157.8680   O.2      257 THR382   0.0000
  2044 CB     122.3910 133.1200 155.0990   C.3      257 THR382   0.0000
  2045 OG1    122.8140 134.4250 154.7100   O.3      257 THR382   0.0000
  2046 CG2    120.9020 133.0740 155.1010   C.3      257 THR382   0.0000
  2047 N      122.9280 130.3900 156.1830   N.am     258 LEU383   0.0000
  2048 CA     122.4710 129.0420 156.4930   C.3      258 LEU383   0.0000
  2049 C      122.8870 128.5970 157.8840   C.2      258 LEU383   0.0000
  2050 O      122.3220 127.6370 158.4050   O.2      258 LEU383   0.0000
  2051 CB     122.9780 128.0480 155.4580   C.3      258 LEU383   0.0000
  2052 CG     122.6230 128.3750 154.0150   C.3      258 LEU383   0.0000
  2053 CD1    122.8700 127.1690 153.1460   C.3      258 LEU383   0.0000
  2054 CD2    121.2020 128.8420 153.8880   C.3      258 LEU383   0.0000
  2055 N      123.8590 129.2600 158.4990   N.am     259 ARG384   0.0000
  2056 CA     124.1120 129.0060 159.9060   C.3      259 ARG384   0.0000
  2057 C      123.0680 129.6890 160.7730   C.2      259 ARG384   0.0000
  2058 O      122.8370 129.2700 161.9100   O.2      259 ARG384   0.0000
  2059 CB     125.5160 129.4800 160.2740   C.3      259 ARG384   0.0000
  2060 CG     126.0550 128.9290 161.5700   C.3      259 ARG384   0.0000
  2061 CD     126.2950 127.4580 161.4570   C.3      259 ARG384   0.0000
  2062 NE     126.9890 126.9190 162.6180   N.pl3    259 ARG384   1.0000
  2063 CZ     128.2480 126.5070 162.6010   C.cat    259 ARG384   0.0000
  2064 NH1    128.8060 126.0200 163.6970   N.pl3    259 ARG384   1.0000
  2065 NH2    128.9490 126.5790 161.4830   N.pl3    259 ARG384   1.0000
  2066 N      122.4330 130.7400 160.2580   N.am     260 SER385   0.0000
  2067 CA     121.4490 131.4920 161.0320   C.3      260 SER385   0.0000
  2068 C      120.0260 130.9750 160.8500   C.2      260 SER385   0.0000
  2069 O      119.4000 130.5240 161.8110   O.2      260 SER385   0.0000
  2070 CB     121.5140 132.9730 160.6550   C.3      260 SER385   0.0000
  2071 OG     120.5210 133.7130 161.3390   O.3      260 SER385   0.0000
  2072 N      119.5030 131.0310 159.6270   N.am     261 ALA386   0.0000
  2073 CA     118.1020 130.7140 159.3790   C.3      261 ALA386   0.0000
  2074 C      117.8690 129.2120 159.3470   C.2      261 ALA386   0.0000
  2075 O      117.1840 128.6600 160.2110   O.2      261 ALA386   0.0000
  2076 CB     117.6470 131.3490 158.0710   C.3      261 ALA386   0.0000
  2077 N      118.4420 128.5320 158.3650   N.am     262 GLY387   0.0000
  2078 CA     118.2660 127.1010 158.2480   C.3      262 GLY387   0.0000
  2079 C      118.6570 126.5720 156.8870   C.2      262 GLY387   0.0000
  2080 O      118.3900 127.2100 155.8650   O.2      262 GLY387   0.0000
  2081 N      119.2570 125.3830 156.8610   N.am     263 LYS388   0.0000
  2082 CA     119.8390 124.8620 155.6330   C.3      263 LYS388   0.0000
  2083 C      118.8460 124.7820 154.4840   C.2      263 LYS388   0.0000
  2084 O      119.2680 124.5970 153.3430   O.2      263 LYS388   0.0000
  2085 CB     120.4450 123.4820 155.8800   C.3      263 LYS388   0.0000
  2086 CG     121.8180 123.5120 156.5260   C.3      263 LYS388   0.0000
  2087 CD     122.4810 122.1480 156.5490   C.3      263 LYS388   0.0000
  2088 CE     121.9330 121.3030 157.6680   C.3      263 LYS388   0.0000
  2089 NZ     122.7230 120.0720 157.8880   N.4      263 LYS388   1.0000
  2090 N      117.5450 124.9320 154.7370   N.am     264 ILE389   0.0000
  2091 CA     116.5910 124.8680 153.6330   C.3      264 ILE389   0.0000
  2092 C      116.7980 126.0320 152.6800   C.2      264 ILE389   0.0000
  2093 O      116.5830 125.9010 151.4710   O.2      264 ILE389   0.0000
  2094 CB     115.1380 124.8470 154.1400   C.3      264 ILE389   0.0000
  2095 CG1    114.9270 123.7320 155.1500   C.3      264 ILE389   0.0000
  2096 CG2    114.1780 124.6450 152.9890   C.3      264 ILE389   0.0000
  2097 CD1    115.0510 124.2060 156.5690   C.3      264 ILE389   0.0000
  2098 N      117.2250 127.1830 153.1950   N.am     265 TYR390   0.0000
  2099 CA     117.2830 128.3850 152.3730   C.3      265 TYR390   0.0000
  2100 C      118.3830 128.3450 151.3280   C.2      265 TYR390   0.0000
  2101 O      118.5610 129.3260 150.5820   O.2      265 TYR390   0.0000
  2102 CB     117.4420 129.6050 153.2680   C.3      265 TYR390   0.0000
  2103 CG     116.2020 129.8930 154.0640   C.ar     265 TYR390   0.0000
  2104 CD1    115.0410 130.3080 153.4380   C.ar     265 TYR390   0.0000
  2105 CD2    116.1850 129.7310 155.4350   C.ar     265 TYR390   0.0000
  2106 CE1    113.9060 130.5670 154.1560   C.ar     265 TYR390   0.0000
  2107 CE2    115.0510 129.9860 156.1610   C.ar     265 TYR390   0.0000
  2108 CZ     113.9160 130.4040 155.5170   C.ar     265 TYR390   0.0000
  2109 OH     112.7810 130.6620 156.2420   O.3      265 TYR390   0.0000
  2110 N      119.1190 127.2390 151.2220   N.am     266 MET391   0.0000
  2111 CA     119.9940 127.1310 150.0740   C.3      266 MET391   0.0000
  2112 C      119.1810 127.1770 148.7980   C.2      266 MET391   0.0000
  2113 O      119.7420 127.4250 147.7350   O.2      266 MET391   0.0000
  2114 CB     120.8390 125.8610 150.1210   C.3      266 MET391   0.0000
  2115 CG     120.1550 124.6070 149.6620   C.3      266 MET391   0.0000
  2116 SD     120.2670 124.3680 147.8710   S.3      266 MET391   0.0000
  2117 CE     121.9980 123.9910 147.6640   C.3      266 MET391   0.0000
  2118 N      117.8680 126.9660 148.8820   N.am     267 ILE392   0.0000
  2119 CA     117.0170 127.2150 147.7250   C.3      267 ILE392   0.0000
  2120 C      117.0700 128.6860 147.3440   C.2      267 ILE392   0.0000
  2121 O      117.2080 129.0290 146.1660   O.2      267 ILE392   0.0000
  2122 CB     115.5750 126.7530 147.9960   C.3      267 ILE392   0.0000
  2123 CG1    115.5670 125.3420 148.5710   C.3      267 ILE392   0.0000
  2124 CG2    114.7750 126.7810 146.7190   C.3      267 ILE392   0.0000
  2125 CD1    114.2200 124.9010 149.0650   C.3      267 ILE392   0.0000
  2126 N      116.9860 129.5790 148.3300   N.am     268 PHE393   0.0000
  2127 CA     117.0950 131.0020 148.0300   C.3      268 PHE393   0.0000
  2128 C      118.4600 131.3200 147.4540   C.2      268 PHE393   0.0000
  2129 O      118.5830 132.0460 146.4580   O.2      268 PHE393   0.0000
  2130 CB     116.8510 131.8330 149.2880   C.3      268 PHE393   0.0000
  2131 CG     117.2580 133.2770 149.1530   C.ar     268 PHE393   0.0000
  2132 CD1    116.7490 134.0640 148.1390   C.ar     268 PHE393   0.0000
  2133 CD2    118.1470 133.8470 150.0440   C.ar     268 PHE393   0.0000
  2134 CE1    117.1170 135.3820 148.0210   C.ar     268 PHE393   0.0000
  2135 CE2    118.5140 135.1680 149.9220   C.ar     268 PHE393   0.0000
  2136 CZ     118.0040 135.9300 148.9070   C.ar     268 PHE393   0.0000
  2137 N      119.5040 130.7740 148.0710   N.am     269 PHE394   0.0000
  2138 CA     120.8480 131.1270 147.6260   C.3      269 PHE394   0.0000
  2139 C      121.1330 130.5900 146.2350   C.2      269 PHE394   0.0000
  2140 O      121.7550 131.2770 145.4240   O.2      269 PHE394   0.0000
  2141 CB     121.8890 130.6540 148.6240   C.3      269 PHE394   0.0000
  2142 CG     122.1210 131.6340 149.7040   C.ar     269 PHE394   0.0000
  2143 CD1    122.9660 132.6970 149.5080   C.ar     269 PHE394   0.0000
  2144 CD2    121.4430 131.5350 150.8930   C.ar     269 PHE394   0.0000
  2145 CE1    123.1580 133.6180 150.4970   C.ar     269 PHE394   0.0000
  2146 CE2    121.6320 132.4530 151.8760   C.ar     269 PHE394   0.0000
  2147 CZ     122.4900 133.4960 151.6840   C.ar     269 PHE394   0.0000
  2148 N      120.6550 129.3920 145.9150   N.am     270 MET395   0.0000
  2149 CA     120.8870 128.8810 144.5760   C.3      270 MET395   0.0000
  2150 C      119.9790 129.5440 143.5580   C.2      270 MET395   0.0000
  2151 O      120.3580 129.6600 142.3940   O.2      270 MET395   0.0000
  2152 CB     120.7230 127.3640 144.5300   C.3      270 MET395   0.0000
  2153 CG     119.3270 126.8630 144.7000   C.3      270 MET395   0.0000
  2154 SD     119.3030 125.0730 144.5820   S.3      270 MET395   0.0000
  2155 CE     119.5970 124.8530 142.8340   C.3      270 MET395   0.0000
  2156 N      118.8080 130.0240 143.9690   N.am     271 LEU396   0.0000
  2157 CA     118.0070 130.8310 143.0610   C.3      271 LEU396   0.0000
  2158 C      118.7410 132.1110 142.6890   C.2      271 LEU396   0.0000
  2159 O      118.8110 132.4780 141.5100   O.2      271 LEU396   0.0000
  2160 CB     116.6600 131.1400 143.7070   C.3      271 LEU396   0.0000
  2161 CG     115.5820 131.7670 142.8320   C.3      271 LEU396   0.0000
  2162 CD1    115.4210 130.9600 141.5710   C.3      271 LEU396   0.0000
  2163 CD2    114.2700 131.8460 143.5900   C.3      271 LEU396   0.0000
  2164 N      119.3360 132.7760 143.6810   N.am     272 VAL397   0.0000
  2165 CA     120.0850 134.0030 143.4150   C.3      272 VAL397   0.0000
  2166 C      121.3270 133.7070 142.5830   C.2      272 VAL397   0.0000
  2167 O      121.6790 134.4610 141.6720   O.2      272 VAL397   0.0000
  2168 CB     120.4520 134.7030 144.7330   C.3      272 VAL397   0.0000
  2169 CG1    121.3620 135.8760 144.4680   C.3      272 VAL397   0.0000
  2170 CG2    119.2120 135.1680 145.4220   C.3      272 VAL397   0.0000
  2171 N      122.0160 132.6090 142.8870   N.am     273 ILE398   0.0000
  2172 CA     123.2740 132.3110 142.2130   C.3      273 ILE398   0.0000
  2173 C      123.0240 131.9050 140.7680   C.2      273 ILE398   0.0000
  2174 O      123.6960 132.3830 139.8500   O.2      273 ILE398   0.0000
  2175 CB     124.0460 131.2280 142.9790   C.3      273 ILE398   0.0000
  2176 CG1    124.6660 131.8210 144.2320   C.3      273 ILE398   0.0000
  2177 CG2    125.1160 130.6490 142.1230   C.3      273 ILE398   0.0000
  2178 CD1    125.4340 133.0570 143.9730   C.3      273 ILE398   0.0000
  2179 N      122.0550 131.0250 140.5380   N.am     274 PHE399   0.0000
  2180 CA     121.8330 130.4680 139.2150   C.3      274 PHE399   0.0000
  2181 C      120.8330 131.2530 138.3870   C.2      274 PHE399   0.0000
  2182 O      120.5840 130.8800 137.2390   O.2      274 PHE399   0.0000
  2183 CB     121.3830 129.0100 139.3280   C.3      274 PHE399   0.0000
  2184 CG     122.5040 128.0650 139.6320   C.ar     274 PHE399   0.0000
  2185 CD1    123.4960 127.8270 138.7010   C.ar     274 PHE399   0.0000
  2186 CD2    122.5810 127.4340 140.8540   C.ar     274 PHE399   0.0000
  2187 CE1    124.5310 126.9790 138.9840   C.ar     274 PHE399   0.0000
  2188 CE2    123.6140 126.5830 141.1380   C.ar     274 PHE399   0.0000
  2189 CZ     124.5890 126.3570 140.2060   C.ar     274 PHE399   0.0000
  2190 N      120.2400 132.3150 138.9280   N.am     275 LEU400   0.0000
  2191 CA     119.4530 133.2170 138.0970   C.3      275 LEU400   0.0000
  2192 C      119.8270 134.6750 138.3200   C.2      275 LEU400   0.0000
  2193 O      119.7430 135.4710 137.3830   O.2      275 LEU400   0.0000
  2194 CB     117.9580 132.9830 138.3350   C.3      275 LEU400   0.0000
  2195 CG     117.4390 131.6910 137.6990   C.3      275 LEU400   0.0000
  2196 CD1    115.9710 131.4790 138.0140   C.3      275 LEU400   0.0000
  2197 CD2    117.6690 131.7050 136.2030   C.3      275 LEU400   0.0000
  2198 N      120.2140 135.0620 139.5280   N.am     276 GLY401   0.0000
  2199 CA     120.6370 136.4310 139.7450   C.3      276 GLY401   0.0000
  2200 C      122.0840 136.6910 139.3840   C.2      276 GLY401   0.0000
  2201 O      122.3690 137.4910 138.4950   O.2      276 GLY401   0.0000
  2202 N      123.0110 136.0230 140.0630   N.am     277 SER402   0.0000
  2203 CA     124.4290 136.2350 139.8080   C.3      277 SER402   0.0000
  2204 C      124.8210 135.8390 138.3950   C.2      277 SER402   0.0000
  2205 O      125.2110 136.6890 137.5900   O.2      277 SER402   0.0000
  2206 CB     125.2740 135.4480 140.8020   C.3      277 SER402   0.0000
  2207 OG     126.5960 135.3090 140.3210   O.3      277 SER402   0.0000
  2208 N      124.7110 134.5450 138.0950   N.am     278 PHE403   0.0000
  2209 CA     125.1790 134.0290 136.8170   C.3      278 PHE403   0.0000
  2210 C      124.4820 134.7020 135.6480   C.2      278 PHE403   0.0000
  2211 O      125.1390 135.1530 134.7060   O.2      278 PHE403   0.0000
  2212 CB     124.9590 132.5250 136.7550   C.3      278 PHE403   0.0000
  2213 CG     126.0260 131.7280 137.4320   C.ar     278 PHE403   0.0000
  2214 CD1    127.2250 132.3060 137.7790   C.ar     278 PHE403   0.0000
  2215 CD2    125.8320 130.3890 137.7080   C.ar     278 PHE403   0.0000
  2216 CE1    128.2010 131.5700 138.3920   C.ar     278 PHE403   0.0000
  2217 CE2    126.8060 129.6560 138.3250   C.ar     278 PHE403   0.0000
  2218 CZ     127.9900 130.2490 138.6620   C.ar     278 PHE403   0.0000
  2219 N      123.1550 134.7860 135.6900   N.am     279 TYR404   0.0000
  2220 CA     122.4220 135.2570 134.5220   C.3      279 TYR404   0.0000
  2221 C      122.6400 136.7440 134.2840   C.2      279 TYR404   0.0000
  2222 O      122.8270 137.1700 133.1420   O.2      279 TYR404   0.0000
  2223 CB     120.9420 134.9390 134.6750   C.3      279 TYR404   0.0000
  2224 CG     120.0390 135.8490 133.8990   C.ar     279 TYR404   0.0000
  2225 CD1    119.9520 135.7580 132.5240   C.ar     279 TYR404   0.0000
  2226 CD2    119.2580 136.7900 134.5450   C.ar     279 TYR404   0.0000
  2227 CE1    119.1210 136.5870 131.8130   C.ar     279 TYR404   0.0000
  2228 CE2    118.4240 137.6210 133.8450   C.ar     279 TYR404   0.0000
  2229 CZ     118.3580 137.5170 132.4800   C.ar     279 TYR404   0.0000
  2230 OH     117.5220 138.3510 131.7800   O.3      279 TYR404   0.0000
  2231 N      122.6500 137.5520 135.3430   N.am     280 LEU405   0.0000
  2232 CA     122.9210 138.9730 135.1530   C.3      280 LEU405   0.0000
  2233 C      124.3480 139.2040 134.6810   C.2      280 LEU405   0.0000
  2234 O      124.5830 140.0290 133.7920   O.2      280 LEU405   0.0000
  2235 CB     122.6620 139.7440 136.4410   C.3      280 LEU405   0.0000
  2236 CG     121.2080 139.8840 136.8720   C.3      280 LEU405   0.0000
  2237 CD1    121.1490 140.4480 138.2720   C.3      280 LEU405   0.0000
  2238 CD2    120.4530 140.7610 135.9060   C.3      280 LEU405   0.0000
  2239 N      125.3170 138.5040 135.2740   N.am     281 VAL406   0.0000
  2240 CA     126.7090 138.6960 134.8770   C.3      281 VAL406   0.0000
  2241 C      126.8920 138.3370 133.4110   C.2      281 VAL406   0.0000
  2242 O      127.5270 139.0720 132.6450   O.2      281 VAL406   0.0000
  2243 CB     127.6420 137.8770 135.7820   C.3      281 VAL406   0.0000
  2244 CG1    128.9900 137.7220 135.1390   C.3      281 VAL406   0.0000
  2245 CG2    127.7760 138.5460 137.1240   C.3      281 VAL406   0.0000
  2246 N      126.3100 137.2180 132.9870   N.am     282 ASN407   0.0000
  2247 CA     126.4520 136.8230 131.5960   C.3      282 ASN407   0.0000
  2248 C      125.6150 137.6820 130.6640   C.2      282 ASN407   0.0000
  2249 O      125.9540 137.7990 129.4860   O.2      282 ASN407   0.0000
  2250 CB     126.1090 135.3490 131.4370   C.3      282 ASN407   0.0000
  2251 CG     127.1620 134.4510 132.0520   C.2      282 ASN407   0.0000
  2252 OD1    127.1260 134.1490 133.2420   O.2      282 ASN407   0.0000
  2253 ND2    128.1320 134.0530 131.2470   N.am     282 ASN407   0.0000
  2254 N      124.5690 138.3370 131.1640   N.am     283 LEU408   0.0000
  2255 CA     123.8600 139.3010 130.3290   C.3      283 LEU408   0.0000
  2256 C      124.6840 140.5660 130.1260   C.2      283 LEU408   0.0000
  2257 O      124.6980 141.1350 129.0280   O.2      283 LEU408   0.0000
  2258 CB     122.5110 139.6350 130.9490   C.3      283 LEU408   0.0000
  2259 CG     121.4150 139.9780 129.9500   C.3      283 LEU408   0.0000
  2260 CD1    121.3020 138.8930 128.9030   C.3      283 LEU408   0.0000
  2261 CD2    120.1060 140.1530 130.6830   C.3      283 LEU408   0.0000
  2262 N      125.3610 141.0310 131.1770   N.am     284 ILE409   0.0000
  2263 CA     126.3230 142.1200 131.0210   C.3      284 ILE409   0.0000
  2264 C      127.3620 141.7480 129.9740   C.2      284 ILE409   0.0000
  2265 O      127.6690 142.5310 129.0670   O.2      284 ILE409   0.0000
  2266 CB     126.9920 142.4460 132.3670   C.3      284 ILE409   0.0000
  2267 CG1    125.9650 142.8960 133.4000   C.3      284 ILE409   0.0000
  2268 CG2    128.0500 143.5060 132.1820   C.3      284 ILE409   0.0000
  2269 CD1    126.5570 143.1090 134.7720   C.3      284 ILE409   0.0000
  2270 N      127.9420 140.5540 130.1170   N.am     285 LEU410   0.0000
  2271 CA     128.8620 140.0240 129.1160   C.3      285 LEU410   0.0000
  2272 C      128.2720 140.1240 127.7190   C.2      285 LEU410   0.0000
  2273 O      128.9100 140.6400 126.7970   O.2      285 LEU410   0.0000
  2274 CB     129.1900 138.5670 129.4370   C.3      285 LEU410   0.0000
  2275 CG     130.4550 138.1910 130.2010   C.3      285 LEU410   0.0000
  2276 CD1    131.6580 138.3400 129.3050   C.3      285 LEU410   0.0000
  2277 CD2    130.6070 139.0220 131.4570   C.3      285 LEU410   0.0000
  2278 N      127.0430 139.6340 127.5510   N.am     286 ALA411   0.0000
  2279 CA     126.4420 139.5640 126.2260   C.3      286 ALA411   0.0000
  2280 C      126.2360 140.9460 125.6270   C.2      286 ALA411   0.0000
  2281 O      126.4960 141.1560 124.4390   O.2      286 ALA411   0.0000
  2282 CB     125.1170 138.8130 126.2940   C.3      286 ALA411   0.0000
  2283 N      125.7760 141.9080 126.4250   N.am     287 VAL412   0.0000
  2284 CA     125.4670 143.2140 125.8500   C.3      287 VAL412   0.0000
  2285 C      126.7400 144.0020 125.5750   C.2      287 VAL412   0.0000
  2286 O      126.8320 144.7150 124.5690   O.2      287 VAL412   0.0000
  2287 CB     124.4950 143.9930 126.7470   C.3      287 VAL412   0.0000
  2288 CG1    124.0240 145.2330 126.0270   C.3      287 VAL412   0.0000
  2289 CG2    123.3090 143.1310 127.0640   C.3      287 VAL412   0.0000
  2290 N      127.7430 143.8930 126.4480   N.am     288 VAL413   0.0000
  2291 CA     129.0310 144.5090 126.1390   C.3      288 VAL413   0.0000
  2292 C      129.5960 143.9170 124.8560   C.2      288 VAL413   0.0000
  2293 O      130.1160 144.6400 123.9950   O.2      288 VAL413   0.0000
  2294 CB     130.0080 144.3450 127.3160   C.3      288 VAL413   0.0000
  2295 CG1    131.3830 144.7880 126.9100   C.3      288 VAL413   0.0000
  2296 CG2    129.5420 145.1430 128.5070   C.3      288 VAL413   0.0000
  2297 N      129.4850 142.5960 124.6970   N.am     289 ALA414   0.0000
  2298 CA     129.9730 141.9560 123.4840   C.3      289 ALA414   0.0000
  2299 C      129.2040 142.4260 122.2620   C.2      289 ALA414   0.0000
  2300 O      129.7930 142.6280 121.1980   O.2      289 ALA414   0.0000
  2301 CB     129.8880 140.4400 123.6190   C.3      289 ALA414   0.0000
  2302 N      127.9060 142.6310 122.4080   N.am     290 MET415   0.0000
  2303 CA     127.1070 143.0670 121.2730   C.3      290 MET415   0.0000
  2304 C      127.4610 144.4790 120.8340   C.2      290 MET415   0.0000
  2305 O      127.5170 144.7680 119.6440   O.2      290 MET415   0.0000
  2306 CB     125.6160 142.9910 121.6060   C.3      290 MET415   0.0000
  2307 CG     125.1900 143.8910 122.7560   C.3      290 MET415   0.0000
  2308 SD     123.4290 143.7720 123.1180   S.3      290 MET415   0.0000
  2309 CE     123.3600 142.1870 123.9500   C.3      290 MET415   0.0000
  2310 N      127.6920 145.3760 121.7820   N.am     291 ALA416   0.0000
  2311 CA     128.0550 146.7350 121.4140   C.3      291 ALA416   0.0000
  2312 C      129.3810 146.7240 120.6870   C.2      291 ALA416   0.0000
  2313 O      129.5440 147.3510 119.6440   O.2      291 ALA416   0.0000
  2314 CB     128.1510 147.6050 122.6480   C.3      291 ALA416   0.0000
  2315 N      130.3330 146.0150 121.2690   N.am     292 TYR417   0.0000
  2316 CA     131.6330 145.9620 120.6690   C.3      292 TYR417   0.0000
  2317 C      131.5020 145.4090 119.2920   C.2      292 TYR417   0.0000
  2318 O      132.1240 145.8970 118.3750   O.2      292 TYR417   0.0000
  2319 CB     132.6160 145.1250 121.4660   C.3      292 TYR417   0.0000
  2320 CG     133.9970 145.3470 120.9470   C.ar     292 TYR417   0.0000
  2321 CD1    134.6080 146.5820 121.0850   C.ar     292 TYR417   0.0000
  2322 CD2    134.6720 144.3600 120.2700   C.ar     292 TYR417   0.0000
  2323 CE1    135.8720 146.8200 120.5850   C.ar     292 TYR417   0.0000
  2324 CE2    135.9410 144.5830 119.7740   C.ar     292 TYR417   0.0000
  2325 CZ     136.5320 145.8160 119.9290   C.ar     292 TYR417   0.0000
  2326 OH     137.7890 146.0490 119.4290   O.3      292 TYR417   0.0000
  2327 N      130.6650 144.4020 119.1310   N.am     293 GLU418   0.0000
  2328 CA     130.5180 143.7980 117.8270   C.3      293 GLU418   0.0000
  2329 C      129.9920 144.7860 116.8210   C.2      293 GLU418   0.0000
  2330 O      130.4840 144.8520 115.7040   O.2      293 GLU418   0.0000
  2331 CB     129.5800 142.6140 117.8940   C.3      293 GLU418   0.0000
  2332 CG     129.5560 141.8200 116.6110   C.3      293 GLU418   0.0000
  2333 CD     130.8000 140.9880 116.4450   C.ar     293 GLU418   0.0000
  2334 OE1    131.2660 140.8240 115.3020   O.co2    293 GLU418   0.0000
  2335 OE2    131.3110 140.5000 117.4670   O.co2    293 GLU418   0.0000
  2336 N      129.0100 145.5800 117.2170   N.am     294 GLU419   0.0000
  2337 CA     128.4360 146.5670 116.3120   C.3      294 GLU419   0.0000
  2338 C      129.4760 147.6030 115.9180   C.2      294 GLU419   0.0000
  2339 O      129.5590 148.0020 114.7650   O.2      294 GLU419   0.0000
  2340 CB     127.2120 147.2220 116.9390   C.3      294 GLU419   0.0000
  2341 CG     126.3430 147.9840 115.9590   C.3      294 GLU419   0.0000
  2342 CD     126.7690 149.4250 115.8180   C.ar     294 GLU419   0.0000
  2343 OE1    125.9890 150.2220 115.2490   O.co2    294 GLU419   0.0000
  2344 OE2    127.8810 149.7550 116.2840   O.co2    294 GLU419   0.0000
  2345 N      130.2870 148.0180 116.8830   N.am     295 GLN420   0.0000
  2346 CA     131.3530 148.9800 116.6410   C.3      295 GLN420   0.0000
  2347 C      132.3650 148.4170 115.6690   C.2      295 GLN420   0.0000
  2348 O      132.8570 149.1260 114.8130   O.2      295 GLN420   0.0000
  2349 CB     132.0590 149.3200 117.9390   C.3      295 GLN420   0.0000
  2350 CG     131.1860 150.0670 118.9160   C.3      295 GLN420   0.0000
  2351 CD     132.0010 150.8870 119.8760   C.2      295 GLN420   0.0000
  2352 OE1    132.7140 150.3450 120.7160   O.2      295 GLN420   0.0000
  2353 NE2    131.9060 152.2060 119.7550   N.am     295 GLN420   0.0000
  2354 N      132.7170 147.1530 115.8690   N.am     296 ASN421   0.0000
  2355 CA     133.6730 146.4770 115.0160   C.3      296 ASN421   0.0000
  2356 C      133.1110 146.3740 113.6260   C.2      296 ASN421   0.0000
  2357 O      133.8320 146.5550 112.6560   O.2      296 ASN421   0.0000
  2358 CB     133.9930 145.0900 115.5500   C.3      296 ASN421   0.0000
  2359 CG     134.8610 145.1310 116.7850   C.2      296 ASN421   0.0000
  2360 OD1    135.2290 144.0940 117.3310   O.2      296 ASN421   0.0000
  2361 ND2    135.1930 146.3320 117.2370   N.am     296 ASN421   0.0000
  2362 N      131.8250 146.0660 113.5150   N.am     297 GLN422   0.0000
  2363 CA     131.2410 145.9930 112.1970   C.3      297 GLN422   0.0000
  2364 C      131.3130 147.3690 111.5810   C.2      297 GLN422   0.0000
  2365 O      131.7880 147.5180 110.4700   O.2      297 GLN422   0.0000
  2366 CB     129.7810 145.5670 112.2550   C.3      297 GLN422   0.0000
  2367 CG     129.1560 145.3970 110.8800   C.3      297 GLN422   0.0000
  2368 CD     127.7970 146.0480 110.7650   C.2      297 GLN422   0.0000
  2369 OE1    127.6120 147.1930 111.1620   O.2      297 GLN422   0.0000
  2370 NE2    126.8430 145.3270 110.2020   N.am     297 GLN422   0.0000
  2371 N      130.8370 148.3760 112.2980   N.am     298 ALA423   0.0000
  2372 CA     130.8730 149.7280 111.7650   C.3      298 ALA423   0.0000
  2373 C      132.3110 150.1540 111.5540   C.2      298 ALA423   0.0000
  2374 O      132.6750 150.6160 110.4820   O.2      298 ALA423   0.0000
  2375 CB     130.1610 150.7030 112.6870   C.3      298 ALA423   0.0000
  2376 N      133.1400 149.9630 112.5700   N.am     299 THR424   0.0000
  2377 CA     134.5280 150.3780 112.4710   C.3      299 THR424   0.0000
  2378 C      135.2150 149.6240 111.3440   C.2      299 THR424   0.0000
  2379 O      135.9230 150.2090 110.5380   O.2      299 THR424   0.0000
  2380 CB     135.2660 150.1440 113.8080   C.3      299 THR424   0.0000
  2381 OG1    135.8450 148.8340 113.8380   O.3      299 THR424   0.0000
  2382 CG2    134.3030 150.2810 114.9820   C.3      299 THR424   0.0000
  2383 N      134.9970 148.3180 111.2900   N.am     300 ILE425   0.0000
  2384 CA     135.5630 147.5050 110.2280   C.3      300 ILE425   0.0000
  2385 C      134.9190 147.8860 108.9110   C.2      300 ILE425   0.0000
  2386 O      135.5730 147.9260 107.8790   O.2      300 ILE425   0.0000
  2387 CB     135.3650 146.0030 110.5010   C.3      300 ILE425   0.0000
  2388 CG1    133.8730 145.6620 110.5560   C.3      300 ILE425   0.0000
  2389 CG2    135.9970 145.6140 111.8290   C.3      300 ILE425   0.0000
  2390 CD1    133.5860 144.1780 110.5820   C.3      300 ILE425   0.0000
  2391 N      133.6110 148.1210 108.9560   N.am     301 ALA426   0.0000
  2392 CA     132.8460 148.4970 107.7770   C.3      301 ALA426   0.0000
  2393 C      133.2520 149.8480 107.1900   C.2      301 ALA426   0.0000
  2394 O      133.3810 149.9960 105.9770   O.2      301 ALA426   0.0000
  2395 CB     131.3590 148.4830 108.0950   C.3      301 ALA426   0.0000
  2396 N      133.4750 150.8280 108.0550   N.am     302 GLU427   0.0000
  2397 CA     133.8450 152.1640 107.6140   C.3      302 GLU427   0.0000
  2398 C      135.1800 152.1430 106.8870   C.2      302 GLU427   0.0000
  2399 O      135.3660 152.8240 105.8850   O.2      302 GLU427   0.0000
  2400 CB     133.9030 153.1240 108.8030   C.3      302 GLU427   0.0000
  2401 CG     134.2140 154.5630 108.4250   C.3      302 GLU427   0.0000
  2402 CD     135.6930 154.7960 108.1860   C.ar     302 GLU427   0.0000
  2403 OE1    136.5110 154.0360 108.7430   O.co2    302 GLU427   0.0000
  2404 OE2    136.0330 155.7380 107.4390   O.co2    302 GLU427   0.0000
  2405 N      136.1160 151.3620 107.4080   N.am     303 THR428   0.0000
  2406 CA     137.4260 151.2270 106.8000   C.3      303 THR428   0.0000
  2407 C      137.3190 150.5970 105.4160   C.2      303 THR428   0.0000
  2408 O      137.9920 151.0090 104.4770   O.2      303 THR428   0.0000
  2409 CB     138.3690 150.3790 107.6740   C.3      303 THR428   0.0000
  2410 OG1    138.6200 151.0600 108.9100   O.3      303 THR428   0.0000
  2411 CG2    139.6930 150.1480 106.9610   C.3      303 THR428   0.0000
  2412 N      136.4390 149.6110 105.2990   N.am     304 GLU429   0.0000
  2413 CA     136.2380 148.8780 104.0600   C.3      304 GLU429   0.0000
  2414 C      135.7710 149.7770 102.9330   C.2      304 GLU429   0.0000
  2415 O      136.1810 149.5970 101.7920   O.2      304 GLU429   0.0000
  2416 CB     135.2290 147.7460 104.2640   C.3      304 GLU429   0.0000
  2417 CG     135.0110 146.8800 103.0350   C.3      304 GLU429   0.0000
  2418 CD     134.0680 147.5170 102.0330   C.ar     304 GLU429   0.0000
  2419 OE1    133.2360 148.3500 102.4480   O.co2    304 GLU429   0.0000
  2420 OE2    134.1620 147.1850 100.8330   O.co2    304 GLU429   0.0000
  2421 N      134.9120 150.7420 103.2380   N.am     305 GLU430   0.0000
  2422 CA     134.4220 151.6310 102.1990   C.3      305 GLU430   0.0000
  2423 C      135.3890 152.7870 101.9810   C.2      305 GLU430   0.0000
  2424 O      135.4770 153.7070 102.7880   O.2      305 GLU430   0.0000
  2425 CB     133.0320 152.1590 102.5570   C.3      305 GLU430   0.0000
  2426 CG     132.9910 152.9860 103.8330   C.3      305 GLU430   0.0000
  2427 CD     131.6000 153.4910 104.1540   C.ar     305 GLU430   0.0000
  2428 OE1    130.6890 152.6560 104.3360   O.co2    305 GLU430   0.0000
  2429 OE2    131.4180 154.7260 104.2290   O.co2    305 GLU430   0.0000
  2430 N      136.0970 152.7290 100.8580   N.am     306 LYS431   0.0000
  2431 CA     137.0600 153.7470 100.4780   C.3      306 LYS431   0.0000
  2432 C      136.9270 154.0170  98.9890   C.2      306 LYS431   0.0000
  2433 O      136.5520 153.1320  98.2280   O.2      306 LYS431   0.0000
  2434 CB     138.4790 153.3040 100.8400   C.3      306 LYS431   0.0000
  2435 CG     138.9370 152.0440 100.1240   C.3      306 LYS431   0.0000
  2436 CD     140.3510 151.6620 100.5290   C.3      306 LYS431   0.0000
  2437 CE     140.8090 150.4020  99.8140   C.3      306 LYS431   0.0000
  2438 NZ     140.9170 150.6070  98.3420   N.4      306 LYS431   1.0000
  2439 N      137.2390 155.2380  98.5750   N.am     307 GLU432   0.0000
  2440 CA     137.1410 155.6180  97.1720   C.3      307 GLU432   0.0000
  2441 C      138.3830 155.2080  96.3920   C.2      307 GLU432   0.0000
  2442 O      138.6510 154.0210  96.2180   O.2      307 GLU432   0.0000
  2443 CB     136.9170 157.1250  97.0390   C.3      307 GLU432   0.0000
  2444 CG     138.1250 157.9680  97.4200   C.3      307 GLU432   0.0000
  2445 CD     138.2670 158.1380  98.9200   C.ar     307 GLU432   0.0000
  2446 OE1    137.4210 157.5960  99.6620   O.co2    307 GLU432   0.0000
  2447 OE2    139.2260 158.8110  99.3530   O.co2    307 GLU432   0.0000
  2448 N      193.2810 134.8840 109.0470   N.3      308 GLU699   0.0000
  2449 CA     192.3520 134.8090 107.9260   C.3      308 GLU699   0.0000
  2450 C      192.9230 135.4850 106.6840   C.2      308 GLU699   0.0000
  2451 O      193.5790 136.5220 106.7750   O.2      308 GLU699   0.0000
  2452 CB     191.0110 135.4530 108.2950   C.3      308 GLU699   0.0000
  2453 CG     190.4780 135.0900 109.6770   C.3      308 GLU699   0.0000
  2454 CD     189.6770 133.8000 109.6890   C.ar     308 GLU699   0.0000
  2455 OE1    189.9800 132.8940 108.8850   O.co2    308 GLU699   0.0000
  2456 OE2    188.7380 133.6940 110.5050   O.co2    308 GLU699   0.0000
  2457 N      192.6740 134.8830 105.5240   N.am     309 CYS700   0.0000
  2458 CA     192.9820 135.4850 104.2350   C.3      309 CYS700   0.0000
  2459 C      191.7750 135.3170 103.3230   C.2      309 CYS700   0.0000
  2460 O      190.9220 134.4590 103.5580   O.2      309 CYS700   0.0000
  2461 CB     194.2330 134.8640 103.5930   C.3      309 CYS700   0.0000
  2462 SG     195.7890 135.2910 104.4100   S.3      309 CYS700   0.0000
  2463 N      191.7040 136.1500 102.2800   N.am     310 CYS701   0.0000
  2464 CA     190.4850 136.1990 101.4720   C.3      310 CYS701   0.0000
  2465 C      190.2340 134.9130 100.6920   C.2      310 CYS701   0.0000
  2466 O      189.1060 134.3900 100.7580   O.2      310 CYS701   0.0000
  2467 CB     190.5190 137.4250 100.5550   C.3      310 CYS701   0.0000
  2468 SG     189.8940 138.9380 101.3240   S.3      310 CYS701   0.0000
  2469 N      191.1920 134.3600  99.9320   N.am     311 PRO702   0.0000
  2470 CA     190.8670 133.1380  99.1740   C.3      311 PRO702   0.0000
  2471 C      190.5780 131.9410 100.0600   C.2      311 PRO702   0.0000
  2472 O      189.6290 131.1960  99.7830   O.2      311 PRO702   0.0000
  2473 CB     192.1100 132.9220  98.2980   C.3      311 PRO702   0.0000
  2474 CG     193.2040 133.6290  99.0070   C.3      311 PRO702   0.0000
  2475 CD     192.5640 134.8230  99.6470   C.3      311 PRO702   0.0000
  2476 N      191.3630 131.7320 101.1220   N.am     312 LEU703   0.0000
  2477 CA     191.0800 130.6310 102.0390   C.3      312 LEU703   0.0000
  2478 C      189.7280 130.8230 102.7140   C.2      312 LEU703   0.0000
  2479 O      188.9580 129.8690 102.8670   O.2      312 LEU703   0.0000
  2480 CB     192.2010 130.4860 103.0760   C.3      312 LEU703   0.0000
  2481 CG     192.5900 131.5740 104.0850   C.3      312 LEU703   0.0000
  2482 CD1    191.7190 131.5510 105.3340   C.3      312 LEU703   0.0000
  2483 CD2    194.0470 131.4010 104.4770   C.3      312 LEU703   0.0000
  2484 N      189.4210 132.0580 103.1180   N.am     313 TRP704   0.0000
  2485 CA     188.1330 132.3470 103.7390   C.3      313 TRP704   0.0000
  2486 C      186.9830 132.0040 102.8060   C.2      313 TRP704   0.0000
  2487 O      186.0390 131.3120 103.2030   O.2      313 TRP704   0.0000
  2488 CB     188.0710 133.8200 104.1440   C.3      313 TRP704   0.0000
  2489 CG     187.0880 134.1150 105.2350   C.2      313 TRP704   0.0000
  2490 CD1    186.2120 133.2410 105.8100   C.2      313 TRP704   0.0000
  2491 CD2    186.8790 135.3750 105.8800   C.ar     313 TRP704   0.0000
  2492 NE1    185.4720 133.8790 106.7760   N.pl3    313 TRP704   0.0000
  2493 CE2    185.8620 135.1910 106.8370   C.ar     313 TRP704   0.0000
  2494 CE3    187.4530 136.6420 105.7420   C.ar     313 TRP704   0.0000
  2495 CZ2    185.4080 136.2250 107.6510   C.ar     313 TRP704   0.0000
  2496 CZ3    187.0000 137.6670 106.5510   C.ar     313 TRP704   0.0000
  2497 CH2    185.9880 137.4530 107.4930   C.ar     313 TRP704   0.0000
  2498 N      187.0470 132.4710 101.5580   N.am     314 MET705   0.0000
  2499 CA     185.9610 132.2130 100.6200   C.3      314 MET705   0.0000
  2500 C      185.8430 130.7260 100.3110   C.2      314 MET705   0.0000
  2501 O      184.7340 130.1790 100.2480   O.2      314 MET705   0.0000
  2502 CB     186.1710 133.0200  99.3400   C.3      314 MET705   0.0000
  2503 CG     186.0040 134.5200  99.5210   C.3      314 MET705   0.0000
  2504 SD     184.7280 134.9540 100.7170   S.3      314 MET705   0.0000
  2505 CE     185.7060 135.7800 101.9670   C.3      314 MET705   0.0000
  2506 N      186.9790 130.0530 100.1100   N.am     315 SER706   0.0000
  2507 CA     186.9470 128.6290  99.7980   C.3      315 SER706   0.0000
  2508 C      186.3400 127.8350 100.9460   C.2      315 SER706   0.0000
  2509 O      185.4720 126.9800 100.7330   O.2      315 SER706   0.0000
  2510 CB     188.3550 128.1300  99.4780   C.3      315 SER706   0.0000
  2511 OG     188.9200 128.8560  98.4000   O.3      315 SER706   0.0000
  2512 N      186.7700 128.1200 102.1770   N.am     316 ILE707   0.0000
  2513 CA     186.2300 127.4160 103.3350   C.3      316 ILE707   0.0000
  2514 C      184.7500 127.7340 103.5110   C.2      316 ILE707   0.0000
  2515 O      183.9580 126.8570 103.8700   O.2      316 ILE707   0.0000
  2516 CB     187.0470 127.7540 104.5980   C.3      316 ILE707   0.0000
  2517 CG1    188.4610 127.1720 104.4890   C.3      316 ILE707   0.0000
  2518 CG2    186.3500 127.2430 105.8520   C.3      316 ILE707   0.0000
  2519 CD1    189.2280 127.1610 105.7930   C.3      316 ILE707   0.0000
  2520 N      184.3490 128.9810 103.2450   N.am     317 LYS708   0.0000
  2521 CA     182.9360 129.3420 103.3350   C.3      317 LYS708   0.0000
  2522 C      182.0940 128.5030 102.3810   C.2      317 LYS708   0.0000
  2523 O      181.0960 127.8890 102.7840   O.2      317 LYS708   0.0000
  2524 CB     182.7550 130.8320 103.0370   C.3      317 LYS708   0.0000
  2525 CG     182.9200 131.7460 104.2390   C.3      317 LYS708   0.0000
  2526 CD     182.6120 133.1900 103.8700   C.3      317 LYS708   0.0000
  2527 CE     182.6530 134.1020 105.0870   C.3      317 LYS708   0.0000
  2528 NZ     181.5630 133.8090 106.0570   N.4      317 LYS708   1.0000
  2529 N      182.4800 128.4750 101.1040   N.am     318 GLN709   0.0000
  2530 CA     181.7260 127.6940 100.1310   C.3      318 GLN709   0.0000
  2531 C      181.7170 126.2160 100.4990   C.2      318 GLN709   0.0000
  2532 O      180.6780 125.5510 100.4040   O.2      318 GLN709   0.0000
  2533 CB     182.2990 127.9010  98.7300   C.3      318 GLN709   0.0000
  2534 CG     182.4130 129.3620  98.3210   C.3      318 GLN709   0.0000
  2535 CD     183.1860 129.5550  97.0300   C.2      318 GLN709   0.0000
  2536 OE1    182.7130 129.2030  95.9500   O.2      318 GLN709   0.0000
  2537 NE2    184.3830 130.1190  97.1370   N.am     318 GLN709   0.0000
  2538 N      182.8540 125.6890 100.9590   N.am     319 LYS710   0.0000
  2539 CA     182.9200 124.2620 101.2490   C.3      319 LYS710   0.0000
  2540 C      182.0740 123.9020 102.4650   C.2      319 LYS710   0.0000
  2541 O      181.4320 122.8490 102.4880   O.2      319 LYS710   0.0000
  2542 CB     184.3700 123.8190 101.4360   C.3      319 LYS710   0.0000
  2543 CG     185.2150 124.0190 100.1940   C.3      319 LYS710   0.0000
  2544 CD     184.6030 123.3160  98.9960   C.3      319 LYS710   0.0000
  2545 CE     185.4080 123.5850  97.7370   C.3      319 LYS710   0.0000
  2546 NZ     185.3280 125.0150  97.3270   N.4      319 LYS710   1.0000
  2547 N      182.0370 124.7680 103.4810   N.am     320 VAL711   0.0000
  2548 CA     181.2270 124.4490 104.6550   C.3      320 VAL711   0.0000
  2549 C      179.7470 124.6010 104.3320   C.2      320 VAL711   0.0000
  2550 O      178.9050 123.8610 104.8580   O.2      320 VAL711   0.0000
  2551 CB     181.6340 125.3050 105.8740   C.3      320 VAL711   0.0000
  2552 CG1    183.0450 124.9530 106.3410   C.3      320 VAL711   0.0000
  2553 CG2    181.4730 126.7930 105.6050   C.3      320 VAL711   0.0000
  2554 N      179.4000 125.5550 103.4630   N.am     321 LYS712   0.0000
  2555 CA     178.0350 125.6000 102.9510   C.3      321 LYS712   0.0000
  2556 C      177.6800 124.2840 102.2740   C.2      321 LYS712   0.0000
  2557 O      176.5950 123.7320 102.4880   O.2      321 LYS712   0.0000
  2558 CB     177.8680 126.7680 101.9800   C.3      321 LYS712   0.0000
  2559 CG     177.8760 128.1410 102.6300   C.3      321 LYS712   0.0000
  2560 CD     177.3780 129.2110 101.6670   C.3      321 LYS712   0.0000
  2561 CE     176.1840 128.7230 100.8540   C.3      321 LYS712   0.0000
  2562 NZ     175.3120 129.8410 100.3920   N.4      321 LYS712   1.0000
  2563 N      178.6060 123.7520 101.4710   N.am     322 PHE713   0.0000
  2564 CA     178.3690 122.4710 100.8130   C.3      322 PHE713   0.0000
  2565 C      178.2120 121.3470 101.8300   C.2      322 PHE713   0.0000
  2566 O      177.3840 120.4470 101.6520   O.2      322 PHE713   0.0000
  2567 CB     179.5140 122.1470  99.8530   C.3      322 PHE713   0.0000
  2568 CG     179.7770 123.2140  98.8320   C.ar     322 PHE713   0.0000
  2569 CD1    178.7640 124.0580  98.4050   C.ar     322 PHE713   0.0000
  2570 CD2    181.0420 123.3680  98.2920   C.ar     322 PHE713   0.0000
  2571 CE1    179.0110 125.0400  97.4640   C.ar     322 PHE713   0.0000
  2572 CE2    181.2940 124.3480  97.3490   C.ar     322 PHE713   0.0000
  2573 CZ     180.2770 125.1850  96.9350   C.ar     322 PHE713   0.0000
  2574 N      179.0060 121.3790 102.8990   N.am     323 VAL714   0.0000
  2575 CA     178.9500 120.3200 103.9030   C.3      323 VAL714   0.0000
  2576 C      177.6020 120.3250 104.6120   C.2      323 VAL714   0.0000
  2577 O      176.9240 119.2960 104.7000   O.2      323 VAL714   0.0000
  2578 CB     180.1120 120.4600 104.9040   C.3      323 VAL714   0.0000
  2579 CG1    180.0350 119.3660 105.9600   C.3      323 VAL714   0.0000
  2580 CG2    181.4420 120.3680 104.1860   C.3      323 VAL714   0.0000
  2581 N      177.1860 121.4900 105.1140   N.am     324 VAL715   0.0000
  2582 CA     175.9920 121.5640 105.9560   C.3      324 VAL715   0.0000
  2583 C      174.8060 122.1710 105.2200   C.2      324 VAL715   0.0000
  2584 O      173.9620 122.8300 105.8430   O.2      324 VAL715   0.0000
  2585 CB     176.3690 122.2960 107.2610   C.3      324 VAL715   0.0000
  2586 CG1    176.5680 123.7860 107.0320   C.3      324 VAL715   0.0000
  2587 CG2    175.3550 122.0090 108.3720   C.3      324 VAL715   0.0000
  2588 N      174.7250 121.9670 103.9050   N.am     325 MET716   0.0000
  2589 CA     173.6030 122.4040 103.0810   C.3      325 MET716   0.0000
  2590 C      172.2420 122.2320 103.7480   C.2      325 MET716   0.0000
  2591 O      171.4070 123.1380 103.6880   O.2      325 MET716   0.0000
  2592 CB     173.5980 121.6330 101.7560   C.3      325 MET716   0.0000
  2593 CG     174.7700 121.9220 100.8380   C.3      325 MET716   0.0000
  2594 SD     174.6780 121.0180  99.2830   S.3      325 MET716   0.0000
  2595 CE     175.0610 119.3570  99.8300   C.3      325 MET716   0.0000
  2596 N      172.0040 121.0870 104.3820   N.am     326 ASP717   0.0000
  2597 CA     170.6740 120.7590 104.8980   C.3      326 ASP717   0.0000
  2598 C      170.7320 120.3100 106.3500   C.2      326 ASP717   0.0000
  2599 O      171.1740 119.1820 106.6360   O.2      326 ASP717   0.0000
  2600 CB     170.0260 119.6740 104.0400   C.3      326 ASP717   0.0000
  2601 CG     170.9330 118.4850 103.8310   C.ar     326 ASP717   0.0000
  2602 OD1    172.1590 118.6500 103.9850   O.co2    326 ASP717   0.0000
  2603 OD2    170.4230 117.3890 103.5180   O.co2    326 ASP717   0.0000
  2604 N      170.3250 121.1490 107.3080   N.am     327 PRO718   0.0000
  2605 CA     170.1040 120.6380 108.6660   C.3      327 PRO718   0.0000
  2606 C      168.9030 119.7040 108.7380   C.2      327 PRO718   0.0000
  2607 O      169.0420 118.5470 109.1470   O.2      327 PRO718   0.0000
  2608 CB     169.8890 121.9120 109.4910   C.3      327 PRO718   0.0000
  2609 CG     169.4180 122.9260 108.5120   C.3      327 PRO718   0.0000
  2610 CD     170.0570 122.5930 107.2020   C.3      327 PRO718   0.0000
  2611 N      167.7320 120.1950 108.3120   N.am     328 PHE719   0.0000
  2612 CA     166.4520 119.4810 108.3570   C.3      328 PHE719   0.0000
  2613 C      166.2730 118.7430 109.6830   C.2      328 PHE719   0.0000
  2614 O      165.6300 117.6910 109.7510   O.2      328 PHE719   0.0000
  2615 CB     166.3340 118.5290 107.1600   C.3      328 PHE719   0.0000
  2616 CG     164.9820 117.8720 107.0250   C.ar     328 PHE719   0.0000
  2617 CD1    163.8680 118.6160 106.6750   C.ar     328 PHE719   0.0000
  2618 CD2    164.8360 116.5050 107.2140   C.ar     328 PHE719   0.0000
  2619 CE1    162.6260 118.0140 106.5460   C.ar     328 PHE719   0.0000
  2620 CE2    163.5980 115.8990 107.0860   C.ar     328 PHE719   0.0000
  2621 CZ     162.4930 116.6530 106.7490   C.ar     328 PHE719   0.0000
  2622 N      166.8220 119.3060 110.7560   N.am     329 ALA720   0.0000
  2623 CA     166.8370 118.6050 112.0320   C.3      329 ALA720   0.0000
  2624 C      165.9500 119.2860 113.0640   C.2      329 ALA720   0.0000
  2625 O      166.2260 119.1830 114.2650   O.2      329 ALA720   0.0000
  2626 CB     168.2670 118.4910 112.5610   C.3      329 ALA720   0.0000
  2627 N      164.8900 119.9750 112.6270   N.am     330 ASP721   0.0000
  2628 CA     164.0170 120.6550 113.5770   C.3      330 ASP721   0.0000
  2629 C      163.3670 119.6740 114.5410   C.2      330 ASP721   0.0000
  2630 O      163.0680 120.0380 115.6800   O.2      330 ASP721   0.0000
  2631 CB     162.9710 121.5050 112.8370   C.3      330 ASP721   0.0000
  2632 CG     161.9640 120.6830 112.0360   C.ar     330 ASP721   0.0000
  2633 OD1    161.6600 119.5270 112.3970   O.co2    330 ASP721   0.0000
  2634 OD2    161.4580 121.2170 111.0270   O.co2    330 ASP721   0.0000
  2635 N      163.1620 118.4260 114.1160   N.am     331 LEU722   0.0000
  2636 CA     162.6120 117.4300 115.0280   C.3      331 LEU722   0.0000
  2637 C      163.6230 117.0700 116.1090   C.2      331 LEU722   0.0000
  2638 O      163.2690 116.9610 117.2900   O.2      331 LEU722   0.0000
  2639 CB     162.1680 116.1900 114.2480   C.3      331 LEU722   0.0000
  2640 CG     161.1970 115.1840 114.8870   C.3      331 LEU722   0.0000
  2641 CD1    160.6760 114.2300 113.8260   C.3      331 LEU722   0.0000
  2642 CD2    161.8100 114.3870 116.0340   C.3      331 LEU722   0.0000
  2643 N      164.8890 116.8990 115.7320   N.am     332 THR723   0.0000
  2644 CA     165.9070 116.5990 116.7320   C.3      332 THR723   0.0000
  2645 C      166.0130 117.7210 117.7520   C.2      332 THR723   0.0000
  2646 O      165.9430 117.4800 118.9610   O.2      332 THR723   0.0000
  2647 CB     167.2590 116.3690 116.0640   C.3      332 THR723   0.0000
  2648 OG1    167.7050 117.5890 115.4630   O.3      332 THR723   0.0000
  2649 CG2    167.1400 115.3030 114.9900   C.3      332 THR723   0.0000
  2650 N      166.1550 118.9630 117.2850   N.am     333 ILE724   0.0000
  2651 CA     166.3490 120.0580 118.2260   C.3      333 ILE724   0.0000
  2652 C      165.0710 120.3520 118.9970   C.2      333 ILE724   0.0000
  2653 O      165.1330 120.8190 120.1350   O.2      333 ILE724   0.0000
  2654 CB     166.8680 121.3170 117.5110   C.3      333 ILE724   0.0000
  2655 CG1    165.9970 121.6410 116.3040   C.3      333 ILE724   0.0000
  2656 CG2    168.3190 121.1300 117.1010   C.3      333 ILE724   0.0000
  2657 CD1    165.9910 123.1050 115.9440   C.3      333 ILE724   0.0000
  2658 N      163.8950 120.0860 118.4220   N.am     334 THR725   0.0000
  2659 CA     162.6760 120.3070 119.1940   C.3      334 THR725   0.0000
  2660 C      162.5210 119.2400 120.2670   C.2      334 THR725   0.0000
  2661 O      162.0150 119.5200 121.3590   O.2      334 THR725   0.0000
  2662 CB     161.4430 120.3690 118.2820   C.3      334 THR725   0.0000
  2663 OG1    160.3950 121.0720 118.9560   O.3      334 THR725   0.0000
  2664 CG2    160.9260 118.9890 117.9330   C.3      334 THR725   0.0000
  2665 N      162.9970 118.0210 120.0030   N.am     335 MET726   0.0000
  2666 CA     163.0590 117.0390 121.0740   C.3      335 MET726   0.0000
  2667 C      164.1050 117.4300 122.1060   C.2      335 MET726   0.0000
  2668 O      163.9400 117.1380 123.2920   O.2      335 MET726   0.0000
  2669 CB     163.3420 115.6490 120.5130   C.3      335 MET726   0.0000
  2670 CG     162.7240 114.5270 121.3280   C.3      335 MET726   0.0000
  2671 SD     160.9240 114.6040 121.3640   S.3      335 MET726   0.0000
  2672 CE     160.5230 113.9740 119.7390   C.3      335 MET726   0.0000
  2673 N      165.1720 118.1110 121.6840   N.am     336 CYS727   0.0000
  2674 CA     166.1140 118.6520 122.6610   C.3      336 CYS727   0.0000
  2675 C      165.4660 119.7320 123.5180   C.2      336 CYS727   0.0000
  2676 O      165.7040 119.7930 124.7260   O.2      336 CYS727   0.0000
  2677 CB     167.3660 119.2010 121.9770   C.3      336 CYS727   0.0000
  2678 SG     168.1720 118.1020 120.7990   S.3      336 CYS727   0.0000
  2679 N      164.6460 120.5940 122.9150   N.am     337 ILE728   0.0000
  2680 CA     163.9520 121.6250 123.6870   C.3      337 ILE728   0.0000
  2681 C      162.9920 120.9850 124.6760   C.2      337 ILE728   0.0000
  2682 O      162.8920 121.4070 125.8330   O.2      337 ILE728   0.0000
  2683 CB     163.2110 122.6060 122.7620   C.3      337 ILE728   0.0000
  2684 CG1    164.1610 123.2390 121.7520   C.3      337 ILE728   0.0000
  2685 CG2    162.5460 123.6830 123.5790   C.3      337 ILE728   0.0000
  2686 CD1    163.5120 123.5540 120.4230   C.3      337 ILE728   0.0000
  2687 N      162.2510 119.9740 124.2250   N.am     338 VAL729   0.0000
  2688 CA     161.3170 119.2850 125.1090   C.3      338 VAL729   0.0000
  2689 C      162.0700 118.6060 126.2460   C.2      338 VAL729   0.0000
  2690 O      161.6560 118.6570 127.4100   O.2      338 VAL729   0.0000
  2691 CB     160.4660 118.2850 124.3110   C.3      338 VAL729   0.0000
  2692 CG1    159.6990 117.3860 125.2480   C.3      338 VAL729   0.0000
  2693 CG2    159.5190 119.0290 123.3960   C.3      338 VAL729   0.0000
  2694 N      163.1980 117.9710 125.9280   N.am     339 LEU730   0.0000
  2695 CA     164.0140 117.3690 126.9710   C.3      339 LEU730   0.0000
  2696 C      164.5720 118.4190 127.9140   C.2      339 LEU730   0.0000
  2697 O      164.7490 118.1470 129.1000   O.2      339 LEU730   0.0000
  2698 CB     165.1490 116.5540 126.3560   C.3      339 LEU730   0.0000
  2699 CG     164.9100 115.0490 126.2560   C.3      339 LEU730   0.0000
  2700 CD1    164.8030 114.4510 127.6490   C.3      339 LEU730   0.0000
  2701 CD2    163.6700 114.7390 125.4380   C.3      339 LEU730   0.0000
  2702 N      164.8240 119.6290 127.4220   N.am     340 ASN731   0.0000
  2703 CA     165.3430 120.6740 128.2970   C.3      340 ASN731   0.0000
  2704 C      164.2550 121.1920 129.2270   C.2      340 ASN731   0.0000
  2705 O      164.5100 121.4770 130.4020   O.2      340 ASN731   0.0000
  2706 CB     165.9370 121.8100 127.4690   C.3      340 ASN731   0.0000
  2707 CG     166.8320 122.7120 128.2850   C.2      340 ASN731   0.0000
  2708 OD1    167.1890 122.3900 129.4160   O.2      340 ASN731   0.0000
  2709 ND2    167.2020 123.8490 127.7170   N.am     340 ASN731   0.0000
  2710 N      163.0330 121.3310 128.7130   N.am     341 THR732   0.0000
  2711 CA     161.9130 121.6780 129.5790   C.3      341 THR732   0.0000
  2712 C      161.7230 120.6140 130.6480   C.2      341 THR732   0.0000
  2713 O      161.5480 120.9290 131.8290   O.2      341 THR732   0.0000
  2714 CB     160.6320 121.8460 128.7640   C.3      341 THR732   0.0000
  2715 OG1    160.3090 120.6080 128.1240   O.3      341 THR732   0.0000
  2716 CG2    160.8030 122.9190 127.7140   C.3      341 THR732   0.0000
  2717 N      161.7860 119.3410 130.2520   N.am     342 LEU733   0.0000
  2718 CA     161.6360 118.2540 131.2160   C.3      342 LEU733   0.0000
  2719 C      162.8150 118.2020 132.1760   C.2      342 LEU733   0.0000
  2720 O      162.6890 117.7160 133.3050   O.2      342 LEU733   0.0000
  2721 CB     161.4880 116.9200 130.4890   C.3      342 LEU733   0.0000
  2722 CG     160.0650 116.3920 130.3260   C.3      342 LEU733   0.0000
  2723 CD1    159.2960 117.2660 129.3590   C.3      342 LEU733   0.0000
  2724 CD2    160.0770 114.9470 129.8630   C.3      342 LEU733   0.0000
  2725 N      163.9710 118.6920 131.7400   N.am     343 PHE734   0.0000
  2726 CA     165.1720 118.5980 132.5530   C.3      343 PHE734   0.0000
  2727 C      165.2000 119.6960 133.6060   C.2      343 PHE734   0.0000
  2728 O      165.5750 119.4520 134.7570   O.2      343 PHE734   0.0000
  2729 CB     166.3950 118.6670 131.6420   C.3      343 PHE734   0.0000
  2730 CG     167.6660 118.2480 132.3020   C.ar     343 PHE734   0.0000
  2731 CD1    167.9370 116.9070 132.4960   C.ar     343 PHE734   0.0000
  2732 CD2    168.5890 119.1830 132.7250   C.ar     343 PHE734   0.0000
  2733 CE1    169.0990 116.5090 133.1000   C.ar     343 PHE734   0.0000
  2734 CE2    169.7570 118.7870 133.3300   C.ar     343 PHE734   0.0000
  2735 CZ     170.0120 117.4490 133.5190   C.ar     343 PHE734   0.0000
  2736 N      164.8150 120.9160 133.2240   N.am     344 MET735   0.0000
  2737 CA     164.5920 121.9700 134.2090   C.3      344 MET735   0.0000
  2738 C      163.4070 121.6470 135.1050   C.2      344 MET735   0.0000
  2739 O      163.3970 122.0280 136.2800   O.2      344 MET735   0.0000
  2740 CB     164.3580 123.3100 133.5170   C.3      344 MET735   0.0000
  2741 CG     165.5940 123.9460 132.9410   C.3      344 MET735   0.0000
  2742 SD     165.2460 125.5840 132.2800   S.3      344 MET735   0.0000
  2743 CE     164.3110 125.1640 130.8140   C.3      344 MET735   0.0000
  2744 N      162.4060 120.9440 134.5700   N.am     345 ALA736   0.0000
  2745 CA     161.2300 120.6020 135.3560   C.3      345 ALA736   0.0000
  2746 C      161.5830 119.7080 136.5280   C.2      345 ALA736   0.0000
  2747 O      160.9030 119.7430 137.5570   O.2      345 ALA736   0.0000
  2748 CB     160.1870 119.9280 134.4720   C.3      345 ALA736   0.0000
  2749 N      162.6480 118.9250 136.4120   N.am     346 LEU737   0.0000
  2750 CA     163.0250 118.0130 137.4870   C.3      346 LEU737   0.0000
  2751 C      163.7470 118.7250 138.6150   C.2      346 LEU737   0.0000
  2752 O      164.7790 118.2590 139.0960   O.2      346 LEU737   0.0000
  2753 CB     163.8940 116.8990 136.9110   C.3      346 LEU737   0.0000
  2754 CG     163.2160 116.0110 135.8720   C.3      346 LEU737   0.0000
  2755 CD1    164.2190 115.0880 135.2160   C.3      346 LEU737   0.0000
  2756 CD2    162.1100 115.2130 136.5150   C.3      346 LEU737   0.0000
  2757 N      163.2040 119.8470 139.0680   N.am     347 GLU738   0.0000
  2758 CA     163.7180 120.5760 140.2130   C.3      347 GLU738   0.0000
  2759 C      162.7260 120.4350 141.3490   C.2      347 GLU738   0.0000
  2760 O      161.5180 120.3680 141.1110   O.2      347 GLU738   0.0000
  2761 CB     163.9260 122.0510 139.8850   C.3      347 GLU738   0.0000
  2762 CG     165.0470 122.3220 138.9240   C.3      347 GLU738   0.0000
  2763 CD     165.1450 123.7850 138.5700   C.ar     347 GLU738   0.0000
  2764 OE1    164.5470 124.1930 137.5550   O.co2    347 GLU738   0.0000
  2765 OE2    165.8080 124.5330 139.3170   O.co2    347 GLU738   0.0000
  2766 N      163.2260 120.3830 142.5740   N.am     348 HIS739   0.0000
  2767 CA     162.3270 120.2960 143.7050   C.3      348 HIS739   0.0000
  2768 C      163.0290 120.8580 144.9310   C.2      348 HIS739   0.0000
  2769 O      164.0480 121.5450 144.8190   O.2      348 HIS739   0.0000
  2770 CB     161.8190 118.8580 143.8840   C.3      348 HIS739   0.0000
  2771 CG     162.8460 117.8060 143.6210   C.2      348 HIS739   0.0000
  2772 ND1    163.6300 117.2670 144.6160   N.pl3    348 HIS739   0.0000
  2773 CD2    163.2080 117.1830 142.4760   C.2      348 HIS739   0.0000
  2774 CE1    164.4310 116.3550 144.0950   C.2      348 HIS739   0.0000
  2775 NE2    164.1960 116.2860 142.7980   N.2      348 HIS739   0.0000
  2776 N      162.4650 120.5840 146.1030   N.am     349 TYR740   0.0000
  2777 CA     162.8690 121.2860 147.3130   C.3      349 TYR740   0.0000
  2778 C      164.1690 120.7280 147.8640   C.2      349 TYR740   0.0000
  2779 O      165.1280 121.4710 148.0990   O.2      349 TYR740   0.0000
  2780 CB     161.7510 121.2020 148.3500   C.3      349 TYR740   0.0000
  2781 CG     162.1960 121.3000 149.7860   C.ar     349 TYR740   0.0000
  2782 CD1    162.9060 122.3940 150.2450   C.ar     349 TYR740   0.0000
  2783 CD2    161.8720 120.3050 150.6920   C.ar     349 TYR740   0.0000
  2784 CE1    163.3010 122.4820 151.5580   C.ar     349 TYR740   0.0000
  2785 CE2    162.2570 120.3860 152.0060   C.ar     349 TYR740   0.0000
  2786 CZ     162.9700 121.4760 152.4350   C.ar     349 TYR740   0.0000
  2787 OH     163.3580 121.5580 153.7520   O.3      349 TYR740   0.0000
  2788 N      164.2200 119.4190 148.0850   N.am     350 ASN741   0.0000
  2789 CA     165.3660 118.7770 148.7230   C.3      350 ASN741   0.0000
  2790 C      166.0520 117.9130 147.6750   C.2      350 ASN741   0.0000
  2791 O      165.8070 116.7100 147.5790   O.2      350 ASN741   0.0000
  2792 CB     164.9110 117.9700 149.9120   C.3      350 ASN741   0.0000
  2793 CG     165.8670 118.0590 151.0680   C.2      350 ASN741   0.0000
  2794 OD1    166.8470 118.7990 151.0200   O.2      350 ASN741   0.0000
  2795 ND2    165.5870 117.3090 152.1250   N.am     350 ASN741   0.0000
  2796 N      166.9250 118.5330 146.8910   N.am     351 MET742   0.0000
  2797 CA     167.6230 117.8370 145.8240   C.3      351 MET742   0.0000
  2798 C      168.9410 117.2790 146.3370   C.2      351 MET742   0.0000
  2799 O      169.7220 117.9870 146.9780   O.2      351 MET742   0.0000
  2800 CB     167.8770 118.7720 144.6420   C.3      351 MET742   0.0000
  2801 CG     166.8490 118.6570 143.5380   C.3      351 MET742   0.0000
  2802 SD     167.1720 119.7720 142.1650   S.3      351 MET742   0.0000
  2803 CE     167.2640 121.3330 143.0270   C.3      351 MET742   0.0000
  2804 N      169.1810 116.0030 146.0530   N.am     352 THR743   0.0000
  2805 CA     170.4340 115.3780 146.4430   C.3      352 THR743   0.0000
  2806 C      171.5870 115.9680 145.6420   C.2      352 THR743   0.0000
  2807 O      171.4130 116.4350 144.5130   O.2      352 THR743   0.0000
  2808 CB     170.3650 113.8680 146.2340   C.3      352 THR743   0.0000
  2809 OG1    170.4620 113.5760 144.8360   O.3      352 THR743   0.0000
  2810 CG2    169.0530 113.3230 146.7670   C.3      352 THR743   0.0000
  2811 N      172.7790 115.9420 146.2460   N.am     353 ALA744   0.0000
  2812 CA     173.9370 116.5970 145.6450   C.3      353 ALA744   0.0000
  2813 C      174.2410 116.0400 144.2600   C.2      353 ALA744   0.0000
  2814 O      174.5060 116.8010 143.3200   O.2      353 ALA744   0.0000
  2815 CB     175.1500 116.4520 146.5610   C.3      353 ALA744   0.0000
  2816 N      174.2000 114.7150 144.1100   N.am     354 GLU745   0.0000
  2817 CA     174.4520 114.1190 142.8040   C.3      354 GLU745   0.0000
  2818 C      173.3700 114.5070 141.8060   C.2      354 GLU745   0.0000
  2819 O      173.6440 114.6670 140.6110   O.2      354 GLU745   0.0000
  2820 CB     174.5510 112.6000 142.9290   C.3      354 GLU745   0.0000
  2821 CG     175.9100 112.0990 143.4000   C.3      354 GLU745   0.0000
  2822 CD     177.0670 112.6150 142.5600   C.ar     354 GLU745   0.0000
  2823 OE1    177.4130 111.9570 141.5570   O.co2    354 GLU745   0.0000
  2824 OE2    177.6430 113.6670 142.9100   O.co2    354 GLU745   0.0000
  2825 N      172.1340 114.6750 142.2770   N.am     355 PHE746   0.0000
  2826 CA     171.0610 115.0730 141.3740   C.3      355 PHE746   0.0000
  2827 C      171.2900 116.4820 140.8510   C.2      355 PHE746   0.0000
  2828 O      171.1400 116.7450 139.6530   O.2      355 PHE746   0.0000
  2829 CB     169.7090 114.9790 142.0760   C.3      355 PHE746   0.0000
  2830 CG     168.5500 114.9290 141.1310   C.ar     355 PHE746   0.0000
  2831 CD1    168.1880 113.7430 140.5250   C.ar     355 PHE746   0.0000
  2832 CD2    167.8410 116.0690 140.8250   C.ar     355 PHE746   0.0000
  2833 CE1    167.1310 113.6920 139.6470   C.ar     355 PHE746   0.0000
  2834 CE2    166.7830 116.0210 139.9480   C.ar     355 PHE746   0.0000
  2835 CZ     166.4310 114.8310 139.3560   C.ar     355 PHE746   0.0000
  2836 N      171.6510 117.4050 141.7390   N.am     356 GLU747   0.0000
  2837 CA     171.9510 118.7620 141.3030   C.3      356 GLU747   0.0000
  2838 C      173.1540 118.7750 140.3680   C.2      356 GLU747   0.0000
  2839 O      173.1980 119.5430 139.3970   O.2      356 GLU747   0.0000
  2840 CB     172.1870 119.6500 142.5220   C.3      356 GLU747   0.0000
  2841 CG     172.1630 121.1300 142.2260   C.3      356 GLU747   0.0000
  2842 CD     171.5440 121.9260 143.3540   C.ar     356 GLU747   0.0000
  2843 OE1    171.6500 121.4850 144.5180   O.co2    356 GLU747   0.0000
  2844 OE2    170.9480 122.9880 143.0760   O.co2    356 GLU747   0.0000
  2845 N      174.1400 117.9130 140.6360   N.am     357 GLU748   0.0000
  2846 CA     175.2950 117.8240 139.7480   C.3      357 GLU748   0.0000
  2847 C      174.8850 117.3580 138.3570   C.2      357 GLU748   0.0000
  2848 O      175.3520 117.9020 137.3500   O.2      357 GLU748   0.0000
  2849 CB     176.3470 116.8790 140.3310   C.3      357 GLU748   0.0000
  2850 CG     177.6190 116.7810 139.5040   C.3      357 GLU748   0.0000
  2851 CD     177.4700 115.8540 138.3130   C.ar     357 GLU748   0.0000
  2852 OE1    176.6100 114.9510 138.3690   O.co2    357 GLU748   0.0000
  2853 OE2    178.2120 116.0320 137.3240   O.co2    357 GLU748   0.0000
  2854 N      174.0150 116.3490 138.2810   N.am     358 MET749   0.0000
  2855 CA     173.5110 115.9120 136.9820   C.3      358 MET749   0.0000
  2856 C      172.7140 117.0110 136.2980   C.2      358 MET749   0.0000
  2857 O      172.7830 117.1580 135.0710   O.2      358 MET749   0.0000
  2858 CB     172.6510 114.6590 137.1370   C.3      358 MET749   0.0000
  2859 CG     172.3290 113.9620 135.8180   C.3      358 MET749   0.0000
  2860 SD     173.7910 113.2440 135.0330   S.3      358 MET749   0.0000
  2861 CE     173.1920 112.9490 133.3700   C.3      358 MET749   0.0000
  2862 N      171.9440 117.7780 137.0700   N.am     359 LEU750   0.0000
  2863 CA     171.2490 118.9270 136.5040   C.3      359 LEU750   0.0000
  2864 C      172.2250 119.8840 135.8390   C.2      359 LEU750   0.0000
  2865 O      172.0020 120.3210 134.7070   O.2      359 LEU750   0.0000
  2866 CB     170.4480 119.6490 137.5880   C.3      359 LEU750   0.0000
  2867 CG     168.9630 119.3060 137.6920   C.3      359 LEU750   0.0000
  2868 CD1    168.2190 119.8730 136.5020   C.3      359 LEU750   0.0000
  2869 CD2    168.7620 117.8100 137.7650   C.3      359 LEU750   0.0000
  2870 N      173.3220 120.2110 136.5220   N.am     360 GLN751   0.0000
  2871 CA     174.2860 121.1420 135.9430   C.3      360 GLN751   0.0000
  2872 C      174.9930 120.5320 134.7370   C.2      360 GLN751   0.0000
  2873 O      175.3060 121.2350 133.7660   O.2      360 GLN751   0.0000
  2874 CB     175.2970 121.5770 137.0040   C.3      360 GLN751   0.0000
  2875 CG     174.6660 122.0170 138.3150   C.3      360 GLN751   0.0000
  2876 CD     174.2620 123.4760 138.3070   C.2      360 GLN751   0.0000
  2877 OE1    173.0770 123.8030 138.2760   O.2      360 GLN751   0.0000
  2878 NE2    175.2500 124.3630 138.3380   N.am     360 GLN751   0.0000
  2879 N      175.2490 119.2240 134.7790   N.am     361 VAL752   0.0000
  2880 CA     175.8720 118.5470 133.6440   C.3      361 VAL752   0.0000
  2881 C      174.9960 118.6790 132.4060   C.2      361 VAL752   0.0000
  2882 O      175.4520 119.1080 131.3400   O.2      361 VAL752   0.0000
  2883 CB     176.1470 117.0710 133.9830   C.3      361 VAL752   0.0000
  2884 CG1    176.3610 116.2690 132.7170   C.3      361 VAL752   0.0000
  2885 CG2    177.3550 116.9500 134.8900   C.3      361 VAL752   0.0000
  2886 N      173.7200 118.3130 132.5330   N.am     362 GLY753   0.0000
  2887 CA     172.8040 118.4590 131.4130   C.3      362 GLY753   0.0000
  2888 C      172.5970 119.9070 131.0110   C.2      362 GLY753   0.0000
  2889 O      172.3370 120.2070 129.8460   O.2      362 GLY753   0.0000
  2890 N      172.6970 120.8210 131.9760   N.am     363 ASN754   0.0000
  2891 CA     172.6740 122.2440 131.6660   C.3      363 ASN754   0.0000
  2892 C      173.7550 122.5890 130.6560   C.2      363 ASN754   0.0000
  2893 O      173.4760 123.1520 129.5900   O.2      363 ASN754   0.0000
  2894 CB     172.8650 123.0480 132.9510   C.3      363 ASN754   0.0000
  2895 CG     172.7940 124.5390 132.7240   C.2      363 ASN754   0.0000
  2896 OD1    172.4110 125.0020 131.6520   O.2      363 ASN754   0.0000
  2897 ND2    173.1870 125.3020 133.7320   N.am     363 ASN754   0.0000
  2898 N      175.0060 122.2620 130.9900   N.am     364 LEU755   0.0000
  2899 CA     176.1100 122.5440 130.0770   C.3      364 LEU755   0.0000
  2900 C      175.9370 121.7980 128.7610   C.2      364 LEU755   0.0000
  2901 O      176.2430 122.3360 127.6890   O.2      364 LEU755   0.0000
  2902 CB     177.4470 122.1960 130.7310   C.3      364 LEU755   0.0000
  2903 CG     177.6270 122.6150 132.1940   C.3      364 LEU755   0.0000
  2904 CD1    178.9240 122.0690 132.7840   C.3      364 LEU755   0.0000
  2905 CD2    177.5680 124.1310 132.3300   C.3      364 LEU755   0.0000
  2906 N      175.4240 120.5670 128.8200   N.am     365 VAL756   0.0000
  2907 CA     175.1940 119.7870 127.6040   C.3      365 VAL756   0.0000
  2908 C      174.2660 120.5360 126.6600   C.2      365 VAL756   0.0000
  2909 O      174.5790 120.7460 125.4830   O.2      365 VAL756   0.0000
  2910 CB     174.6210 118.4020 127.9540   C.3      365 VAL756   0.0000
  2911 CG1    174.0280 117.7510 126.7190   C.3      365 VAL756   0.0000
  2912 CG2    175.6890 117.5190 128.5600   C.3      365 VAL756   0.0000
  2913 N      173.1070 120.9510 127.1660   N.am     366 PHE757   0.0000
  2914 CA     172.1150 121.5830 126.3070   C.3      366 PHE757   0.0000
  2915 C      172.5720 122.9600 125.8530   C.2      366 PHE757   0.0000
  2916 O      172.2690 123.3770 124.7290   O.2      366 PHE757   0.0000
  2917 CB     170.7750 121.6670 127.0310   C.3      366 PHE757   0.0000
  2918 CG     169.9860 120.3950 126.9820   C.ar     366 PHE757   0.0000
  2919 CD1    169.2910 120.0440 125.8420   C.ar     366 PHE757   0.0000
  2920 CD2    169.9420 119.5500 128.0720   C.ar     366 PHE757   0.0000
  2921 CE1    168.5700 118.8780 125.7930   C.ar     366 PHE757   0.0000
  2922 CE2    169.2210 118.3840 128.0280   C.ar     366 PHE757   0.0000
  2923 CZ     168.5360 118.0470 126.8870   C.ar     366 PHE757   0.0000
  2924 N      173.3070 123.6840 126.7000   N.am     367 THR758   0.0000
  2925 CA     173.8520 124.9620 126.2580   C.3      367 THR758   0.0000
  2926 C      174.7960 124.7570 125.0850   C.2      367 THR758   0.0000
  2927 O      174.7170 125.4680 124.0780   O.2      367 THR758   0.0000
  2928 CB     174.5740 125.6720 127.3990   C.3      367 THR758   0.0000
  2929 OG1    175.4210 124.7420 128.0780   O.3      367 THR758   0.0000
  2930 CG2    173.5740 126.2530 128.3810   C.3      367 THR758   0.0000
  2931 N      175.7000 123.7820 125.2000   N.am     368 GLY759   0.0000
  2932 CA     176.5750 123.4700 124.0840   C.3      368 GLY759   0.0000
  2933 C      175.8080 123.0560 122.8440   C.2      368 GLY759   0.0000
  2934 O      176.1540 123.4510 121.7300   O.2      368 GLY759   0.0000
  2935 N      174.7470 122.2660 123.0240   N.am     369 ILE760   0.0000
  2936 CA     173.9370 121.8260 121.8900   C.3      369 ILE760   0.0000
  2937 C      173.3350 123.0260 121.1720   C.2      369 ILE760   0.0000
  2938 O      173.3510 123.1100 119.9380   O.2      369 ILE760   0.0000
  2939 CB     172.8450 120.8480 122.3580   C.3      369 ILE760   0.0000
  2940 CG1    173.4660 119.5420 122.8440   C.3      369 ILE760   0.0000
  2941 CG2    171.8570 120.5750 121.2380   C.3      369 ILE760   0.0000
  2942 CD1    172.4980 118.6550 123.5750   C.3      369 ILE760   0.0000
  2943 N      172.8070 123.9800 121.9350   N.am     370 PHE761   0.0000
  2944 CA     172.1200 125.1050 121.3120   C.3      370 PHE761   0.0000
  2945 C      173.1060 126.0750 120.6700   C.2      370 PHE761   0.0000
  2946 O      172.8400 126.6040 119.5830   O.2      370 PHE761   0.0000
  2947 CB     171.2260 125.8030 122.3340   C.3      370 PHE761   0.0000
  2948 CG     169.8800 125.1550 122.4850   C.ar     370 PHE761   0.0000
  2949 CD1    168.8310 125.5090 121.6580   C.ar     370 PHE761   0.0000
  2950 CD2    169.6720 124.1700 123.4330   C.ar     370 PHE761   0.0000
  2951 CE1    167.6000 124.9050 121.7870   C.ar     370 PHE761   0.0000
  2952 CE2    168.4440 123.5640 123.5640   C.ar     370 PHE761   0.0000
  2953 CZ     167.4100 123.9310 122.7420   C.ar     370 PHE761   0.0000
  2954 N      174.2570 126.3110 121.3100   N.am     371 THR762   0.0000
  2955 CA     175.2960 127.0920 120.6420   C.3      371 THR762   0.0000
  2956 C      175.7580 126.4190 119.3610   C.2      371 THR762   0.0000
  2957 O      175.9820 127.0990 118.3560   O.2      371 THR762   0.0000
  2958 CB     176.5020 127.3150 121.5540   C.3      371 THR762   0.0000
  2959 OG1    177.2330 126.0900 121.6980   O.3      371 THR762   0.0000
  2960 CG2    176.0820 127.8380 122.9050   C.3      371 THR762   0.0000
  2961 N      175.9160 125.0950 119.3800   N.am     372 ALA763   0.0000
  2962 CA     176.3270 124.3870 118.1780   C.3      372 ALA763   0.0000
  2963 C      175.2970 124.5490 117.0740   C.2      372 ALA763   0.0000
  2964 O      175.6540 124.7850 115.9150   O.2      372 ALA763   0.0000
  2965 CB     176.5540 122.9090 118.4920   C.3      372 ALA763   0.0000
  2966 N      174.0140 124.4260 117.4160   N.am     373 GLU764   0.0000
  2967 CA     172.9700 124.6000 116.4130   C.3      373 GLU764   0.0000
  2968 C      173.0080 126.0060 115.8350   C.2      373 GLU764   0.0000
  2969 O      172.9290 126.1850 114.6130   O.2      373 GLU764   0.0000
  2970 CB     171.6010 124.2930 117.0250   C.3      373 GLU764   0.0000
  2971 CG     170.4650 124.0900 116.0230   C.3      373 GLU764   0.0000
  2972 CD     170.0340 125.3690 115.3310   C.ar     373 GLU764   0.0000
  2973 OE1    170.1040 126.4410 115.9680   O.co2    373 GLU764   0.0000
  2974 OE2    169.6310 125.3040 114.1510   O.co2    373 GLU764   0.0000
  2975 N      173.1340 127.0180 116.6950   N.am     374 MET765   0.0000
  2976 CA     173.1730 128.3940 116.2120   C.3      374 MET765   0.0000
  2977 C      174.3680 128.6200 115.2950   C.2      374 MET765   0.0000
  2978 O      174.2350 129.2140 114.2200   O.2      374 MET765   0.0000
  2979 CB     173.2170 129.3730 117.3860   C.3      374 MET765   0.0000
  2980 CG     173.1880 130.8360 116.9760   C.3      374 MET765   0.0000
  2981 SD     173.2420 131.9570 118.3860   S.3      374 MET765   0.0000
  2982 CE     174.9650 131.8230 118.8590   C.3      374 MET765   0.0000
  2983 N      175.5460 128.1360 115.6950   N.am     375 THR766   0.0000
  2984 CA     176.7440 128.3470 114.8890   C.3      375 THR766   0.0000
  2985 C      176.6380 127.6320 113.5500   C.2      375 THR766   0.0000
  2986 O      176.9870 128.1930 112.5080   O.2      375 THR766   0.0000
  2987 CB     177.9860 127.8740 115.6440   C.3      375 THR766   0.0000
  2988 OG1    177.7200 126.6120 116.2670   O.3      375 THR766   0.0000
  2989 CG2    178.3870 128.8910 116.7030   C.3      375 THR766   0.0000
  2990 N      176.1640 126.3860 113.5560   N.am     376 PHE767   0.0000
  2991 CA     176.0660 125.6420 112.3070   C.3      376 PHE767   0.0000
  2992 C      175.0430 126.2720 111.3740   C.2      376 PHE767   0.0000
  2993 O      175.2690 126.3570 110.1630   O.2      376 PHE767   0.0000
  2994 CB     175.7150 124.1810 112.5860   C.3      376 PHE767   0.0000
  2995 CG     176.7670 123.4360 113.3640   C.ar     376 PHE767   0.0000
  2996 CD1    178.0520 123.9380 113.4860   C.ar     376 PHE767   0.0000
  2997 CD2    176.4670 122.2280 113.9740   C.ar     376 PHE767   0.0000
  2998 CE1    179.0130 123.2510 114.2050   C.ar     376 PHE767   0.0000
  2999 CE2    177.4250 121.5380 114.6920   C.ar     376 PHE767   0.0000
  3000 CZ     178.6980 122.0500 114.8070   C.ar     376 PHE767   0.0000
  3001 N      173.9210 126.7480 111.9160   N.am     377 LYS768   0.0000
  3002 CA     172.8960 127.3270 111.0560   C.3      377 LYS768   0.0000
  3003 C      173.2510 128.7520 110.6450   C.2      377 LYS768   0.0000
  3004 O      172.6630 129.2940 109.7020   O.2      377 LYS768   0.0000
  3005 CB     171.5360 127.3090 111.7560   C.3      377 LYS768   0.0000
  3006 CG     170.3910 127.8300 110.9030   C.3      377 LYS768   0.0000
  3007 CD     169.0740 127.7840 111.6590   C.3      377 LYS768   0.0000
  3008 CE     167.9290 128.3050 110.8040   C.3      377 LYS768   0.0000
  3009 NZ     168.0900 129.7500 110.4820   N.4      377 LYS768   1.0000
  3010 N      174.2010 129.3810 111.3400   N.am     378 ILE769   0.0000
  3011 CA     174.6220 130.7210 110.9440   C.3      378 ILE769   0.0000
  3012 C      175.7810 130.6570 109.9530   C.2      378 ILE769   0.0000
  3013 O      175.9420 131.5580 109.1210   O.2      378 ILE769   0.0000
  3014 CB     174.9770 131.5610 112.1860   C.3      378 ILE769   0.0000
  3015 CG1    174.8260 133.0530 111.8930   C.3      378 ILE769   0.0000
  3016 CG2    176.3920 131.2790 112.6640   C.3      378 ILE769   0.0000
  3017 CD1    174.6960 133.9000 113.1390   C.3      378 ILE769   0.0000
  3018 N      176.6000 129.6040 110.0160   N.am     379 ILE770   0.0000
  3019 CA     177.6340 129.4100 109.0120   C.3      379 ILE770   0.0000
  3020 C      177.1620 128.4620 107.9240   C.2      379 ILE770   0.0000
  3021 O      177.9600 128.0400 107.0810   O.2      379 ILE770   0.0000
  3022 CB     178.9350 128.8950 109.6570   C.3      379 ILE770   0.0000
  3023 CG1    178.8100 127.4150 110.0240   C.3      379 ILE770   0.0000
  3024 CG2    179.2880 129.7260 110.8810   C.3      379 ILE770   0.0000
  3025 CD1    180.0240 126.8580 110.7420   C.3      379 ILE770   0.0000
  3026 N      175.8800 128.1050 107.9260   N.am     380 ALA771   0.0000
  3027 CA     175.3430 127.2010 106.9210   C.3      380 ALA771   0.0000
  3028 C      174.8310 127.9300 105.6900   C.2      380 ALA771   0.0000
  3029 O      175.3240 127.6930 104.5840   O.2      380 ALA771   0.0000
  3030 CB     174.2130 126.3620 107.5190   C.3      380 ALA771   0.0000
  3031 N      173.8390 128.8000 105.8470   N.am     381 LEU772   0.0000
  3032 CA     173.1960 129.3990 104.6760   C.3      381 LEU772   0.0000
  3033 C      173.5370 130.8820 104.5480   C.2      381 LEU772   0.0000
  3034 O      174.0900 131.3100 103.5310   O.2      381 LEU772   0.0000
  3035 CB     171.6890 129.1450 104.7440   C.3      381 LEU772   0.0000
  3036 CG     170.8850 129.3910 103.4730   C.3      381 LEU772   0.0000
  3037 CD1    171.4180 128.4990 102.3700   C.3      381 LEU772   0.0000
  3038 CD2    169.4180 129.0910 103.7300   C.3      381 LEU772   0.0000
  3039 N      173.2410 131.6740 105.5830   N.am     382 ASP773   0.0000
  3040 CA     173.4520 133.1150 105.4660   C.3      382 ASP773   0.0000
  3041 C      173.3700 133.8140 106.8170   C.2      382 ASP773   0.0000
  3042 O      172.3980 133.6200 107.5580   O.2      382 ASP773   0.0000
  3043 CB     172.4240 133.7100 104.5000   C.3      382 ASP773   0.0000
  3044 CG     172.3620 135.2240 104.5560   C.ar     382 ASP773   0.0000
  3045 OD1    173.4040 135.8750 104.7690   O.co2    382 ASP773   0.0000
  3046 OD2    171.2570 135.7690 104.3740   O.co2    382 ASP773   0.0000
  3047 N      174.3550 134.6460 107.1680   N.am     383 PRO774   0.0000
  3048 CA     174.2270 135.4430 108.3960   C.3      383 PRO774   0.0000
  3049 C      173.2600 136.6060 108.2650   C.2      383 PRO774   0.0000
  3050 O      172.7970 137.1250 109.2890   O.2      383 PRO774   0.0000
  3051 CB     175.6590 135.9260 108.6500   C.3      383 PRO774   0.0000
  3052 CG     176.2750 135.9480 107.3040   C.3      383 PRO774   0.0000
  3053 CD     175.6900 134.7810 106.5650   C.3      383 PRO774   0.0000
  3054 N      172.9290 137.0380 107.0440   N.am     384 TYR775   0.0000
  3055 CA     171.9070 138.0710 106.9160   C.3      384 TYR775   0.0000
  3056 C      170.5390 137.5570 107.3480   C.2      384 TYR775   0.0000
  3057 O      169.6530 138.3550 107.6700   O.2      384 TYR775   0.0000
  3058 CB     171.8360 138.6080 105.4860   C.3      384 TYR775   0.0000
  3059 CG     173.1520 139.0890 104.9180   C.ar     384 TYR775   0.0000
  3060 CD1    173.9570 139.9730 105.6230   C.ar     384 TYR775   0.0000
  3061 CD2    173.5670 138.6920 103.6550   C.ar     384 TYR775   0.0000
  3062 CE1    175.1560 140.4200 105.0990   C.ar     384 TYR775   0.0000
  3063 CE2    174.7590 139.1340 103.1220   C.ar     384 TYR775   0.0000
  3064 CZ     175.5500 139.9980 103.8470   C.ar     384 TYR775   0.0000
  3065 OH     176.7390 140.4380 103.3120   O.3      384 TYR775   0.0000
  3066 N      170.3450 136.2360 107.3800   N.am     385 TYR776   0.0000
  3067 CA     169.1110 135.6940 107.9420   C.3      385 TYR776   0.0000
  3068 C      169.0770 135.8550 109.4550   C.2      385 TYR776   0.0000
  3069 O      168.1240 136.4250 109.9980   O.2      385 TYR776   0.0000
  3070 CB     168.9450 134.2250 107.5540   C.3      385 TYR776   0.0000
  3071 CG     168.8750 133.9900 106.0610   C.ar     385 TYR776   0.0000
  3072 CD1    168.4420 134.9890 105.1990   C.ar     385 TYR776   0.0000
  3073 CD2    169.2180 132.7610 105.5160   C.ar     385 TYR776   0.0000
  3074 CE1    168.3760 134.7760 103.8340   C.ar     385 TYR776   0.0000
  3075 CE2    169.1570 132.5430 104.1540   C.ar     385 TYR776   0.0000
  3076 CZ     168.7350 133.5520 103.3160   C.ar     385 TYR776   0.0000
  3077 OH     168.6660 133.3420 101.9600   O.3      385 TYR776   0.0000
  3078 N      170.1100 135.3730 110.1510   N.am     386 TYR777   0.0000
  3079 CA     170.2340 135.6340 111.5790   C.3      386 TYR777   0.0000
  3080 C      170.3100 137.1170 111.8980   C.2      386 TYR777   0.0000
  3081 O      170.2270 137.4890 113.0710   O.2      386 TYR777   0.0000
  3082 CB     171.4640 134.9300 112.1420   C.3      386 TYR777   0.0000
  3083 CG     171.1960 133.5110 112.5780   C.ar     386 TYR777   0.0000
  3084 CD1    170.9750 132.5080 111.6480   C.ar     386 TYR777   0.0000
  3085 CD2    171.1550 133.1750 113.9260   C.ar     386 TYR777   0.0000
  3086 CE1    170.7270 131.2160 112.0460   C.ar     386 TYR777   0.0000
  3087 CE2    170.9050 131.8890 114.3310   C.ar     386 TYR777   0.0000
  3088 CZ     170.6920 130.9140 113.3890   C.ar     386 TYR777   0.0000
  3089 OH     170.4440 129.6260 113.7940   O.3      386 TYR777   0.0000
  3090 N      170.4910 137.9640 110.8870   N.am     387 PHE778   0.0000
  3091 CA     170.3330 139.3990 111.0680   C.3      387 PHE778   0.0000
  3092 C      168.8810 139.8280 110.8950   C.2      387 PHE778   0.0000
  3093 O      168.4260 140.7500 111.5820   O.2      387 PHE778   0.0000
  3094 CB     171.2440 140.1460 110.0830   C.3      387 PHE778   0.0000
  3095 CG     170.9580 141.6210 109.9680   C.ar     387 PHE778   0.0000
  3096 CD1    171.4360 142.5110 110.9140   C.ar     387 PHE778   0.0000
  3097 CD2    170.2280 142.1180 108.8980   C.ar     387 PHE778   0.0000
  3098 CE1    171.1770 143.8650 110.8040   C.ar     387 PHE778   0.0000
  3099 CE2    169.9660 143.4700 108.7830   C.ar     387 PHE778   0.0000
  3100 CZ     170.4420 144.3450 109.7370   C.ar     387 PHE778   0.0000
  3101 N      168.1380 139.1650 110.0060   N.am     388 GLN779   0.0000
  3102 CA     166.8180 139.6530 109.6240   C.3      388 GLN779   0.0000
  3103 C      165.6960 138.9440 110.3770   C.2      388 GLN779   0.0000
  3104 O      164.8670 139.5900 111.0260   O.2      388 GLN779   0.0000
  3105 CB     166.6240 139.4970 108.1150   C.3      388 GLN779   0.0000
  3106 CG     165.2480 139.9170 107.6240   C.3      388 GLN779   0.0000
  3107 CD     164.9300 141.3630 107.9460   C.2      388 GLN779   0.0000
  3108 OE1    165.7920 142.2350 107.8510   O.2      388 GLN779   0.0000
  3109 NE2    163.6860 141.6250 108.3270   N.am     388 GLN779   0.0000
  3110 N      165.6430 137.6170 110.2890   N.am     389 GLN780   0.0000
  3111 CA     164.5070 136.8600 110.8060   C.3      389 GLN780   0.0000
  3112 C      164.4890 136.8980 112.3320   C.2      389 GLN780   0.0000
  3113 O      165.4320 136.4340 112.9840   O.2      389 GLN780   0.0000
  3114 CB     164.5620 135.4220 110.2980   C.3      389 GLN780   0.0000
  3115 CG     163.9770 135.2370 108.9030   C.3      389 GLN780   0.0000
  3116 CD     164.7740 135.9500 107.8210   C.2      389 GLN780   0.0000
  3117 OE1    165.9620 136.2250 107.9840   O.2      389 GLN780   0.0000
  3118 NE2    164.1170 136.2520 106.7070   N.am     389 GLN780   0.0000
  3119 N      163.4050 137.4370 112.8980   N.am     390 GLY781   0.0000
  3120 CA     163.3180 137.5720 114.3430   C.3      390 GLY781   0.0000
  3121 C      163.4070 136.2490 115.0760   C.2      390 GLY781   0.0000
  3122 O      163.8330 136.2000 116.2350   O.2      390 GLY781   0.0000
  3123 N      162.9980 135.1660 114.4210   N.am     391 TRP782   0.0000
  3124 CA     163.1190 133.8450 115.0220   C.3      391 TRP782   0.0000
  3125 C      164.5720 133.5590 115.3850   C.2      391 TRP782   0.0000
  3126 O      164.9050 133.3520 116.5600   O.2      391 TRP782   0.0000
  3127 CB     162.5580 132.8100 114.0450   C.3      391 TRP782   0.0000
  3128 CG     162.3510 131.4540 114.6020   C.2      391 TRP782   0.0000
  3129 CD1    163.0860 130.3360 114.3440   C.2      391 TRP782   0.0000
  3130 CD2    161.3250 131.0590 115.5150   C.ar     391 TRP782   0.0000
  3131 NE1    162.5830 129.2670 115.0420   N.pl3    391 TRP782   0.0000
  3132 CE2    161.5000 129.6850 115.7710   C.ar     391 TRP782   0.0000
  3133 CE3    160.2760 131.7360 116.1450   C.ar     391 TRP782   0.0000
  3134 CZ2    160.6670 128.9780 116.6270   C.ar     391 TRP782   0.0000
  3135 CZ3    159.4510 131.0320 116.9940   C.ar     391 TRP782   0.0000
  3136 CH2    159.6480 129.6680 117.2260   C.ar     391 TRP782   0.0000
  3137 N      165.4580 133.5950 114.3850   N.am     392 ASN783   0.0000
  3138 CA     166.8870 133.4520 114.6400   C.3      392 ASN783   0.0000
  3139 C      167.3790 134.5120 115.6140   C.2      392 ASN783   0.0000
  3140 O      168.2900 134.2590 116.4150   O.2      392 ASN783   0.0000
  3141 CB     167.6610 133.5350 113.3240   C.3      392 ASN783   0.0000
  3142 CG     167.3020 132.4180 112.3620   C.2      392 ASN783   0.0000
  3143 OD1    166.7340 132.6580 111.2960   O.2      392 ASN783   0.0000
  3144 ND2    167.6340 131.1870 112.7350   N.am     392 ASN783   0.0000
  3145 N      166.7850 135.7060 115.5570   N.am     393 ILE784   0.0000
  3146 CA     167.1720 136.7760 116.4690   C.3      393 ILE784   0.0000
  3147 C      167.0620 136.3050 117.9120   C.2      393 ILE784   0.0000
  3148 O      168.0420 136.3280 118.6660   O.2      393 ILE784   0.0000
  3149 CB     166.3200 138.0330 116.2170   C.3      393 ILE784   0.0000
  3150 CG1    166.8290 138.7870 114.9900   C.3      393 ILE784   0.0000
  3151 CG2    166.3190 138.9370 117.4350   C.3      393 ILE784   0.0000
  3152 CD1    166.0660 140.0580 114.6980   C.3      393 ILE784   0.0000
  3153 N      165.8770 135.8390 118.3120   N.am     394 PHE785   0.0000
  3154 CA     165.7060 135.5060 119.7200   C.3      394 PHE785   0.0000
  3155 C      166.3360 134.1600 120.0550   C.2      394 PHE785   0.0000
  3156 O      166.7120 133.9330 121.2110   O.2      394 PHE785   0.0000
  3157 CB     164.2260 135.5640 120.1160   C.3      394 PHE785   0.0000
  3158 CG     163.5140 134.2440 120.0920   C.ar     394 PHE785   0.0000
  3159 CD1    163.0460 133.7100 118.9070   C.ar     394 PHE785   0.0000
  3160 CD2    163.2540 133.5710 121.2710   C.ar     394 PHE785   0.0000
  3161 CE1    162.3690 132.5070 118.8940   C.ar     394 PHE785   0.0000
  3162 CE2    162.5830 132.3710 121.2650   C.ar     394 PHE785   0.0000
  3163 CZ     162.1380 131.8380 120.0750   C.ar     394 PHE785   0.0000
  3164 N      166.5240 133.2820 119.0660   N.am     395 ASP786   0.0000
  3165 CA     167.3420 132.1000 119.3220   C.3      395 ASP786   0.0000
  3166 C      168.7380 132.5050 119.7770   C.2      395 ASP786   0.0000
  3167 O      169.2220 132.0610 120.8250   O.2      395 ASP786   0.0000
  3168 CB     167.4310 131.2000 118.0880   C.3      395 ASP786   0.0000
  3169 CG     166.0840 130.8710 117.4960   C.ar     395 ASP786   0.0000
  3170 OD1    165.1540 130.5390 118.2580   O.co2    395 ASP786   0.0000
  3171 OD2    165.9540 130.9480 116.2600   O.co2    395 ASP786   0.0000
  3172 N      169.3980 133.3660 118.9980   N.am     396 SER787   0.0000
  3173 CA     170.7420 133.8020 119.3620   C.3      396 SER787   0.0000
  3174 C      170.7340 134.6340 120.6390   C.2      396 SER787   0.0000
  3175 O      171.7040 134.6020 121.4090   O.2      396 SER787   0.0000
  3176 CB     171.3650 134.5850 118.2090   C.3      396 SER787   0.0000
  3177 OG     171.5260 133.7560 117.0710   O.3      396 SER787   0.0000
  3178 N      169.6600 135.3920 120.8700   N.am     397 ILE788   0.0000
  3179 CA     169.5030 136.0920 122.1400   C.3      397 ILE788   0.0000
  3180 C      169.5960 135.1070 123.2940   C.2      397 ILE788   0.0000
  3181 O      170.3350 135.3260 124.2600   O.2      397 ILE788   0.0000
  3182 CB     168.1700 136.8630 122.1700   C.3      397 ILE788   0.0000
  3183 CG1    168.2300 138.0930 121.2660   C.3      397 ILE788   0.0000
  3184 CG2    167.8110 137.2640 123.5940   C.3      397 ILE788   0.0000
  3185 CD1    166.9140 138.8370 121.1750   C.3      397 ILE788   0.0000
  3186 N      168.8560 134.0010 123.2020   N.am     398 ILE789   0.0000
  3187 CA     168.8660 133.0100 124.2720   C.3      398 ILE789   0.0000
  3188 C      170.2340 132.3500 124.3830   C.2      398 ILE789   0.0000
  3189 O      170.6960 132.0390 125.4860   O.2      398 ILE789   0.0000
  3190 CB     167.7490 131.9780 124.0460   C.3      398 ILE789   0.0000
  3191 CG1    166.3900 132.6060 124.3370   C.3      398 ILE789   0.0000
  3192 CG2    167.9670 130.7540 124.9090   C.3      398 ILE789   0.0000
  3193 CD1    165.2750 131.9990 123.5520   C.3      398 ILE789   0.0000
  3194 N      170.9040 132.1260 123.2520   N.am     399 VAL790   0.0000
  3195 CA     172.2510 131.5550 123.2970   C.3      399 VAL790   0.0000
  3196 C      173.1810 132.4450 124.1130   C.2      399 VAL790   0.0000
  3197 O      173.8140 132.0000 125.0840   O.2      399 VAL790   0.0000
  3198 CB     172.7960 131.3350 121.8760   C.3      399 VAL790   0.0000
  3199 CG1    174.1160 130.6100 121.9380   C.3      399 VAL790   0.0000
  3200 CG2    171.8210 130.5250 121.0630   C.3      399 VAL790   0.0000
  3201 N      173.2830 133.7170 123.7230   N.am     400 ILE791   0.0000
  3202 CA     174.1570 134.6450 124.4330   C.3      400 ILE791   0.0000
  3203 C      173.7230 134.7970 125.8840   C.2      400 ILE791   0.0000
  3204 O      174.5650 134.9430 126.7760   O.2      400 ILE791   0.0000
  3205 CB     174.1970 136.0060 123.7130   C.3      400 ILE791   0.0000
  3206 CG1    174.4720 135.8180 122.2180   C.3      400 ILE791   0.0000
  3207 CG2    175.2360 136.9210 124.3490   C.3      400 ILE791   0.0000
  3208 CD1    175.8520 135.2850 121.9000   C.3      400 ILE791   0.0000
  3209 N      172.4150 134.7490 126.1540   N.am     401 LEU792   0.0000
  3210 CA     171.9330 134.9160 127.5200   C.3      401 LEU792   0.0000
  3211 C      172.3340 133.7380 128.3940   C.2      401 LEU792   0.0000
  3212 O      172.7670 133.9200 129.5380   O.2      401 LEU792   0.0000
  3213 CB     170.4160 135.0880 127.5150   C.3      401 LEU792   0.0000
  3214 CG     169.9150 136.5190 127.6820   C.3      401 LEU792   0.0000
  3215 CD1    168.3970 136.5620 127.7080   C.3      401 LEU792   0.0000
  3216 CD2    170.4950 137.1200 128.9480   C.3      401 LEU792   0.0000
  3217 N      172.1980 132.5200 127.8710   N.am     402 SER793   0.0000
  3218 CA     172.6380 131.3450 128.6100   C.3      402 SER793   0.0000
  3219 C      174.1390 131.3880 128.8520   C.2      402 SER793   0.0000
  3220 O      174.6110 131.0370 129.9400   O.2      402 SER793   0.0000
  3221 CB     172.2540 130.0760 127.8530   C.3      402 SER793   0.0000
  3222 OG     173.0140 129.9520 126.6640   O.3      402 SER793   0.0000
  3223 N      174.9070 131.8200 127.8470   N.am     403 LEU794   0.0000
  3224 CA     176.3510 131.9260 128.0360   C.3      403 LEU794   0.0000
  3225 C      176.6930 132.9490 129.1100   C.2      403 LEU794   0.0000
  3226 O      177.5810 132.7200 129.9380   O.2      403 LEU794   0.0000
  3227 CB     177.0330 132.2770 126.7170   C.3      403 LEU794   0.0000
  3228 CG     177.5440 131.0810 125.9140   C.3      403 LEU794   0.0000
  3229 CD1    178.6860 130.4090 126.6550   C.3      403 LEU794   0.0000
  3230 CD2    176.4320 130.0880 125.6400   C.3      403 LEU794   0.0000
  3231 N      175.9940 134.0850 129.1140   N.am     404 MET795   0.0000
  3232 CA     176.2060 135.0900 130.1490   C.3      404 MET795   0.0000
  3233 C      175.8320 134.5490 131.5230   C.2      404 MET795   0.0000
  3234 O      176.4800 134.8780 132.5240   O.2      404 MET795   0.0000
  3235 CB     175.3990 136.3470 129.8160   C.3      404 MET795   0.0000
  3236 CG     175.3160 137.3840 130.9280   C.3      404 MET795   0.0000
  3237 SD     174.2270 138.7560 130.4880   S.3      404 MET795   0.0000
  3238 CE     174.2430 139.7200 131.9970   C.3      404 MET795   0.0000
  3239 N      174.7970 133.7090 131.5880   N.am     405 GLU796   0.0000
  3240 CA     174.3620 133.1650 132.8710   C.3      405 GLU796   0.0000
  3241 C      175.3650 132.1530 133.4110   C.2      405 GLU796   0.0000
  3242 O      175.6600 132.1360 134.6110   O.2      405 GLU796   0.0000
  3243 CB     172.9740 132.5410 132.7330   C.3      405 GLU796   0.0000
  3244 CG     172.1180 132.6130 133.9990   C.3      405 GLU796   0.0000
  3245 CD     171.9330 134.0280 134.5250   C.ar     405 GLU796   0.0000
  3246 OE1    172.0970 134.9930 133.7500   O.co2    405 GLU796   0.0000
  3247 OE2    171.6190 134.1760 135.7230   O.co2    405 GLU796   0.0000
  3248 N      175.8970 131.2930 132.5400   N.am     406 LEU797   0.0000
  3249 CA     176.9720 130.4080 132.9690   C.3      406 LEU797   0.0000
  3250 C      178.2830 131.1580 133.1420   C.2      406 LEU797   0.0000
  3251 O      179.2150 130.6260 133.7540   O.2      406 LEU797   0.0000
  3252 CB     177.1420 129.2540 131.9800   C.3      406 LEU797   0.0000
  3253 CG     177.4820 129.5690 130.5250   C.3      406 LEU797   0.0000
  3254 CD1    178.9790 129.5070 130.2850   C.3      406 LEU797   0.0000
  3255 CD2    176.7600 128.6090 129.6090   C.3      406 LEU797   0.0000
  3256 N      178.3770 132.3770 132.6220   N.am     407 GLY798   0.0000
  3257 CA     179.5630 133.1910 132.7950   C.3      407 GLY798   0.0000
  3258 C      179.5970 133.8890 134.1400   C.2      407 GLY798   0.0000
  3259 O      179.5190 133.2450 135.1860   O.2      407 GLY798   0.0000
  3260 N      165.9280 134.2920 143.5710   N.3      408 SER806   0.0000
  3261 CA     166.8430 133.7350 142.5820   C.3      408 SER806   0.0000
  3262 C      166.3010 133.9020 141.1640   C.2      408 SER806   0.0000
  3263 O      165.8610 132.9380 140.5400   O.2      408 SER806   0.0000
  3264 CB     167.1060 132.2580 142.8720   C.3      408 SER806   0.0000
  3265 OG     167.7760 131.6410 141.7880   O.3      408 SER806   0.0000
  3266 N      166.3470 135.1380 140.6570   N.am     409 VAL807   0.0000
  3267 CA     165.8650 135.4320 139.3110   C.3      409 VAL807   0.0000
  3268 C      166.8610 134.9720 138.2470   C.2      409 VAL807   0.0000
  3269 O      166.6320 135.1870 137.0500   O.2      409 VAL807   0.0000
  3270 CB     165.5650 136.9430 139.1940   C.3      409 VAL807   0.0000
  3271 CG1    164.6530 137.2410 138.0070   C.3      409 VAL807   0.0000
  3272 CG2    164.9520 137.4620 140.4820   C.3      409 VAL807   0.0000
  3273 N      167.9580 134.3270 138.6580   N.am     410 LEU808   0.0000
  3274 CA     169.0510 134.0110 137.7400   C.3      410 LEU808   0.0000
  3275 C      168.5890 133.2050 136.5310   C.2      410 LEU808   0.0000
  3276 O      168.8950 133.5700 135.3920   O.2      410 LEU808   0.0000
  3277 CB     170.1490 133.2440 138.4780   C.3      410 LEU808   0.0000
  3278 CG     171.0320 134.0070 139.4640   C.3      410 LEU808   0.0000
  3279 CD1    171.9860 133.0490 140.1550   C.3      410 LEU808   0.0000
  3280 CD2    171.7960 135.1140 138.7590   C.3      410 LEU808   0.0000
  3281 N      167.8630 132.1150 136.7500   N.am     411 ARG809   0.0000
  3282 CA     167.5770 131.1760 135.6750   C.3      411 ARG809   0.0000
  3283 C      166.4070 131.5960 134.7960   C.2      411 ARG809   0.0000
  3284 O      165.9830 130.8070 133.9460   O.2      411 ARG809   0.0000
  3285 CB     167.3050 129.7870 136.2570   C.3      411 ARG809   0.0000
  3286 CG     168.3290 129.3310 137.2830   C.3      411 ARG809   0.0000
  3287 CD     167.9040 128.0210 137.9160   C.3      411 ARG809   0.0000
  3288 NE     168.8120 127.5890 138.9730   N.pl3    411 ARG809   1.0000
  3289 CZ     168.6000 127.7960 140.2670   C.cat    411 ARG809   0.0000
  3290 NH1    167.5140 128.4380 140.6660   N.pl3    411 ARG809   1.0000
  3291 NH2    169.4740 127.3650 141.1630   N.pl3    411 ARG809   1.0000
  3292 N      165.8850 132.8130 134.9680   N.am     412 SER810   0.0000
  3293 CA     164.7410 133.2730 134.1840   C.3      412 SER810   0.0000
  3294 C      164.9930 133.2500 132.6850   C.2      412 SER810   0.0000
  3295 O      164.0330 133.3430 131.9130   O.2      412 SER810   0.0000
  3296 CB     164.3470 134.6950 134.6000   C.3      412 SER810   0.0000
  3297 OG     163.6110 135.3440 133.5730   O.3      412 SER810   0.0000
  3298 N      166.2460 133.1350 132.2560   N.am     413 PHE811   0.0000
  3299 CA     166.5820 133.1890 130.8420   C.3      413 PHE811   0.0000
  3300 C      166.4610 131.8450 130.1470   C.2      413 PHE811   0.0000
  3301 O      165.9620 131.7910 129.0190   O.2      413 PHE811   0.0000
  3302 CB     168.0040 133.7300 130.6640   C.3      413 PHE811   0.0000
  3303 CG     168.2840 134.9560 131.4820   C.ar     413 PHE811   0.0000
  3304 CD1    167.7350 136.1740 131.1320   C.ar     413 PHE811   0.0000
  3305 CD2    169.0830 134.8900 132.6070   C.ar     413 PHE811   0.0000
  3306 CE1    167.9840 137.3000 131.8830   C.ar     413 PHE811   0.0000
  3307 CE2    169.3320 136.0160 133.3610   C.ar     413 PHE811   0.0000
  3308 CZ     168.7850 137.2200 132.9990   C.ar     413 PHE811   0.0000
  3309 N      166.8980 130.7620 130.7950   N.am     414 ARG812   0.0000
  3310 CA     166.7840 129.4450 130.1820   C.3      414 ARG812   0.0000
  3311 C      165.3490 129.1390 129.7930   C.2      414 ARG812   0.0000
  3312 O      165.1010 128.5900 128.7140   O.2      414 ARG812   0.0000
  3313 CB     167.3070 128.3710 131.1320   C.3      414 ARG812   0.0000
  3314 CG     168.7200 128.6010 131.6190   C.3      414 ARG812   0.0000
  3315 CD     169.2950 127.3280 132.2020   C.3      414 ARG812   0.0000
  3316 NE     170.2150 127.6070 133.2970   N.pl3    414 ARG812   1.0000
  3317 CZ     170.5810 126.7140 134.2090   C.cat    414 ARG812   0.0000
  3318 NH1    170.1070 125.4770 134.1550   N.pl3    414 ARG812   1.0000
  3319 NH2    171.4220 127.0560 135.1750   N.pl3    414 ARG812   1.0000
  3320 N      164.3940 129.5130 130.6400   N.am     415 LEU813   0.0000
  3321 CA     162.9880 129.2330 130.3860   C.3      415 LEU813   0.0000
  3322 C      162.4610 129.9350 129.1510   C.2      415 LEU813   0.0000
  3323 O      161.3160 129.6860 128.7630   O.2      415 LEU813   0.0000
  3324 CB     162.1590 129.6170 131.6090   C.3      415 LEU813   0.0000
  3325 CG     162.4800 128.7140 132.7950   C.3      415 LEU813   0.0000
  3326 CD1    162.3660 129.4550 134.1040   C.3      415 LEU813   0.0000
  3327 CD2    161.5680 127.5170 132.7660   C.3      415 LEU813   0.0000
  3328 N      163.2590 130.7970 128.5210   N.am     416 LEU814   0.0000
  3329 CA     162.8450 131.3760 127.2540   C.3      416 LEU814   0.0000
  3330 C      162.8170 130.3390 126.1430   C.2      416 LEU814   0.0000
  3331 O      162.0390 130.4840 125.1940   O.2      416 LEU814   0.0000
  3332 CB     163.7730 132.5300 126.8680   C.3      416 LEU814   0.0000
  3333 CG     163.7550 133.7520 127.7900   C.3      416 LEU814   0.0000
  3334 CD1    164.8230 134.7520 127.3760   C.3      416 LEU814   0.0000
  3335 CD2    162.3800 134.4010 127.7970   C.3      416 LEU814   0.0000
  3336 N      163.6380 129.2900 126.2490   N.am     417 ARG815   0.0000
  3337 CA     163.6890 128.2750 125.2040   C.3      417 ARG815   0.0000
  3338 C      162.3420 127.5980 125.0100   C.2      417 ARG815   0.0000
  3339 O      162.0500 127.1080 123.9150   O.2      417 ARG815   0.0000
  3340 CB     164.7540 127.2340 125.5380   C.3      417 ARG815   0.0000
  3341 CG     166.1540 127.6510 125.1610   C.3      417 ARG815   0.0000
  3342 CD     167.1860 126.6690 125.6740   C.3      417 ARG815   0.0000
  3343 NE     167.5270 126.8790 127.0760   N.pl3    417 ARG815   1.0000
  3344 CZ     168.6920 126.5300 127.6090   C.cat    417 ARG815   0.0000
  3345 NH1    169.6160 125.9610 126.8520   N.pl3    417 ARG815   1.0000
  3346 NH2    168.9390 126.7440 128.8920   N.pl3    417 ARG815   1.0000
  3347 N      161.5090 127.5730 126.0520   N.am     418 VAL816   0.0000
  3348 CA     160.2520 126.8450 125.9960   C.3      418 VAL816   0.0000
  3349 C      159.3390 127.3860 124.9080   C.2      418 VAL816   0.0000
  3350 O      158.5350 126.6370 124.3450   O.2      418 VAL816   0.0000
  3351 CB     159.5610 126.9030 127.3750   C.3      418 VAL816   0.0000
  3352 CG1    158.2640 126.1030 127.3730   C.3      418 VAL816   0.0000
  3353 CG2    160.5070 126.4350 128.4730   C.3      418 VAL816   0.0000
  3354 N      159.4660 128.6740 124.5760   N.am     419 PHE817   0.0000
  3355 CA     158.4780 129.3250 123.7200   C.3      419 PHE817   0.0000
  3356 C      158.5660 128.8640 122.2740   C.2      419 PHE817   0.0000
  3357 O      157.5480 128.8340 121.5730   O.2      419 PHE817   0.0000
  3358 CB     158.6450 130.8410 123.7800   C.3      419 PHE817   0.0000
  3359 CG     158.3820 131.4300 125.1320   C.ar     419 PHE817   0.0000
  3360 CD1    157.0890 131.6820 125.5510   C.ar     419 PHE817   0.0000
  3361 CD2    159.4270 131.7420 125.9800   C.ar     419 PHE817   0.0000
  3362 CE1    156.8480 132.2280 126.7910   C.ar     419 PHE817   0.0000
  3363 CE2    159.1910 132.2900 127.2200   C.ar     419 PHE817   0.0000
  3364 CZ     157.9020 132.5330 127.6260   C.ar     419 PHE817   0.0000
  3365 N      159.7610 128.5080 121.8050   N.am     420 LYS818   0.0000
  3366 CA     159.9450 128.2700 120.3790   C.3      420 LYS818   0.0000
  3367 C      159.2010 127.0450 119.8800   C.2      420 LYS818   0.0000
  3368 O      159.1770 126.8030 118.6670   O.2      420 LYS818   0.0000
  3369 CB     161.4360 128.1640 120.0640   C.3      420 LYS818   0.0000
  3370 CG     162.1570 127.0660 120.8040   C.3      420 LYS818   0.0000
  3371 CD     163.6580 127.1460 120.5670   C.3      420 LYS818   0.0000
  3372 CE     163.9810 127.5150 119.1250   C.3      420 LYS818   0.0000
  3373 NZ     165.4450 127.4920 118.8590   N.4      420 LYS818   1.0000
  3374 N      158.5660 126.2890 120.7720   N.am     421 LEU819   0.0000
  3375 CA     157.6850 125.2090 120.3650   C.3      421 LEU819   0.0000
  3376 C      156.4630 125.7130 119.6090   C.2      421 LEU819   0.0000
  3377 O      155.6990 124.8960 119.0830   O.2      421 LEU819   0.0000
  3378 CB     157.2520 124.4250 121.6020   C.3      421 LEU819   0.0000
  3379 CG     158.3790 123.7650 122.3970   C.3      421 LEU819   0.0000
  3380 CD1    157.8710 123.2270 123.7250   C.3      421 LEU819   0.0000
  3381 CD2    159.0100 122.6580 121.5790   C.3      421 LEU819   0.0000
  3382 N      156.2680 127.0320 119.5360   N.am     422 ALA820   0.0000
  3383 CA     155.0500 127.5970 118.9690   C.3      422 ALA820   0.0000
  3384 C      155.0350 127.5750 117.4490   C.2      422 ALA820   0.0000
  3385 O      153.9680 127.7540 116.8540   O.2      422 ALA820   0.0000
  3386 CB     154.8660 129.0330 119.4570   C.3      422 ALA820   0.0000
  3387 N      156.1850 127.3680 116.8060   N.am     423 LYS821   0.0000
  3388 CA     156.2490 127.5640 115.3620   C.3      423 LYS821   0.0000
  3389 C      155.4140 126.5260 114.6220   C.2      423 LYS821   0.0000
  3390 O      154.9170 126.7920 113.5220   O.2      423 LYS821   0.0000
  3391 CB     157.7030 127.5400 114.8910   C.3      423 LYS821   0.0000
  3392 CG     158.3840 126.1920 114.9860   C.3      423 LYS821   0.0000
  3393 CD     159.8270 126.2890 114.5200   C.3      423 LYS821   0.0000
  3394 CE     159.9060 126.6180 113.0360   C.3      423 LYS821   0.0000
  3395 NZ     159.3600 125.5310 112.1810   N.4      423 LYS821   1.0000
  3396 N      155.2430 125.3430 115.2050   N.am     424 SER822   0.0000
  3397 CA     154.4220 124.3000 114.6110   C.3      424 SER822   0.0000
  3398 C      153.1750 123.9990 115.4310   C.2      424 SER822   0.0000
  3399 O      152.4530 123.0490 115.1150   O.2      424 SER822   0.0000
  3400 CB     155.2440 123.0270 114.4210   C.3      424 SER822   0.0000
  3401 OG     156.2860 123.2280 113.4840   O.3      424 SER822   0.0000
  3402 N      152.9080 124.7780 116.4700   N.am     425 TRP823   0.0000
  3403 CA     151.7770 124.5330 117.3530   C.3      425 TRP823   0.0000
  3404 C      150.7090 125.5980 117.1460   C.2      425 TRP823   0.0000
  3405 O      150.7270 126.6260 117.8330   O.2      425 TRP823   0.0000
  3406 CB     152.2400 124.5220 118.8090   C.3      425 TRP823   0.0000
  3407 CG     151.3360 123.7770 119.7220   C.2      425 TRP823   0.0000
  3408 CD1    150.1060 123.2860 119.4280   C.2      425 TRP823   0.0000
  3409 CD2    151.5890 123.4420 121.0870   C.ar     425 TRP823   0.0000
  3410 NE1    149.5730 122.6590 120.5250   N.pl3    425 TRP823   0.0000
  3411 CE2    150.4670 122.7400 121.5580   C.ar     425 TRP823   0.0000
  3412 CE3    152.6580 123.6620 121.9560   C.ar     425 TRP823   0.0000
  3413 CZ2    150.3810 122.2610 122.8570   C.ar     425 TRP823   0.0000
  3414 CZ3    152.5710 123.1860 123.2440   C.ar     425 TRP823   0.0000
  3415 CH2    151.4410 122.4940 123.6840   C.ar     425 TRP823   0.0000
  3416 N      149.7640 125.3900 116.2270   N.am     426 PRO824   0.0000
  3417 CA     148.7720 126.4410 115.9350   C.3      426 PRO824   0.0000
  3418 C      148.0540 126.9880 117.1590   C.2      426 PRO824   0.0000
  3419 O      147.7110 128.1770 117.1840   O.2      426 PRO824   0.0000
  3420 CB     147.7970 125.7400 114.9750   C.3      426 PRO824   0.0000
  3421 CG     148.0860 124.2810 115.1040   C.3      426 PRO824   0.0000
  3422 CD     149.5400 124.1890 115.4120   C.3      426 PRO824   0.0000
  3423 N      147.8380 126.1720 118.1900   N.am     427 THR825   0.0000
  3424 CA     147.1300 126.6620 119.3660   C.3      427 THR825   0.0000
  3425 C      148.0230 127.5640 120.2090   C.2      427 THR825   0.0000
  3426 O      147.5880 128.6180 120.6920   O.2      427 THR825   0.0000
  3427 CB     146.6140 125.4890 120.1910   C.3      427 THR825   0.0000
  3428 OG1    147.6770 124.5540 120.4010   O.3      427 THR825   0.0000
  3429 CG2    145.4770 124.7930 119.4620   C.3      427 THR825   0.0000
  3430 N      149.2790 127.1680 120.4060   N.am     428 LEU826   0.0000
  3431 CA     150.1900 128.0570 121.1110   C.3      428 LEU826   0.0000
  3432 C      150.5450 129.2550 120.2460   C.2      428 LEU826   0.0000
  3433 O      150.8600 130.3260 120.7700   O.2      428 LEU826   0.0000
  3434 CB     151.4280 127.2880 121.5570   C.3      428 LEU826   0.0000
  3435 CG     152.4670 128.0200 122.3930   C.3      428 LEU826   0.0000
  3436 CD1    151.8270 128.6430 123.5930   C.3      428 LEU826   0.0000
  3437 CD2    153.5020 127.0230 122.8500   C.3      428 LEU826   0.0000
  3438 N      150.4340 129.1130 118.9240   N.am     429 ASN827   0.0000
  3439 CA     150.5050 130.2800 118.0510   C.3      429 ASN827   0.0000
  3440 C      149.3350 131.2210 118.2990   C.2      429 ASN827   0.0000
  3441 O      149.4890 132.4420 118.2280   O.2      429 ASN827   0.0000
  3442 CB     150.5350 129.8470 116.5860   C.3      429 ASN827   0.0000
  3443 CG     151.9300 129.8570 116.0080   C.2      429 ASN827   0.0000
  3444 OD1    152.7350 130.7350 116.3120   O.2      429 ASN827   0.0000
  3445 ND2    152.2290 128.8730 115.1700   N.am     429 ASN827   0.0000
  3446 N      148.1580 130.6730 118.6040   N.am     430 THR828   0.0000
  3447 CA     147.0100 131.5250 118.9010   C.3      430 THR828   0.0000
  3448 C      147.1730 132.2330 120.2420   C.2      430 THR828   0.0000
  3449 O      146.8300 133.4130 120.3690   O.2      430 THR828   0.0000
  3450 CB     145.7270 130.7020 118.8780   C.3      430 THR828   0.0000
  3451 OG1    145.5640 130.1200 117.5790   O.3      430 THR828   0.0000
  3452 CG2    144.5330 131.5810 119.1810   C.3      430 THR828   0.0000
  3453 N      147.6950 131.5370 121.2540   N.am     431 LEU829   0.0000
  3454 CA     147.9850 132.2160 122.5200   C.3      431 LEU829   0.0000
  3455 C      149.0570 133.2910 122.3380   C.2      431 LEU829   0.0000
  3456 O      148.9920 134.3580 122.9630   O.2      431 LEU829   0.0000
  3457 CB     148.4120 131.2160 123.5950   C.3      431 LEU829   0.0000
  3458 CG     148.7040 131.8100 124.9830   C.3      431 LEU829   0.0000
  3459 CD1    148.1380 130.9440 126.0840   C.3      431 LEU829   0.0000
  3460 CD2    150.1850 131.9980 125.2080   C.3      431 LEU829   0.0000
  3461 N      150.0530 133.0280 121.4860   N.am     432 ILE830   0.0000
  3462 CA     151.0670 134.0360 121.1930   C.3      432 ILE830   0.0000
  3463 C      150.4430 135.2290 120.4850   C.2      432 ILE830   0.0000
  3464 O      150.7670 136.3820 120.7850   O.2      432 ILE830   0.0000
  3465 CB     152.2060 133.4190 120.3620   C.3      432 ILE830   0.0000
  3466 CG1    153.1290 132.5800 121.2470   C.3      432 ILE830   0.0000
  3467 CG2    152.9900 134.4950 119.6430   C.3      432 ILE830   0.0000
  3468 CD1    153.8900 133.3780 122.2740   C.3      432 ILE830   0.0000
  3469 N      149.5350 134.9730 119.5400   N.am     433 LYS831   0.0000
  3470 CA     148.8250 136.0540 118.8680   C.3      433 LYS831   0.0000
  3471 C      148.0110 136.8790 119.8560   C.2      433 LYS831   0.0000
  3472 O      147.9280 138.1040 119.7330   O.2      433 LYS831   0.0000
  3473 CB     147.9180 135.4850 117.7790   C.3      433 LYS831   0.0000
  3474 CG     148.6460 135.0530 116.5280   C.3      433 LYS831   0.0000
  3475 CD     147.7160 134.3290 115.5710   C.3      433 LYS831   0.0000
  3476 CE     146.5040 135.1760 115.2190   C.3      433 LYS831   0.0000
  3477 NZ     145.5370 134.4290 114.3690   N.4      433 LYS831   1.0000
  3478 N      147.4050 136.2240 120.8440   N.am     434 ILE832   0.0000
  3479 CA     146.6350 136.9480 121.8500   C.3      434 ILE832   0.0000
  3480 C      147.5470 137.8440 122.6800   C.2      434 ILE832   0.0000
  3481 O      147.2730 139.0370 122.8640   O.2      434 ILE832   0.0000
  3482 CB     145.8510 135.9660 122.7360   C.3      434 ILE832   0.0000
  3483 CG1    144.7200 135.3200 121.9350   C.3      434 ILE832   0.0000
  3484 CG2    145.3330 136.6590 123.9770   C.3      434 ILE832   0.0000
  3485 CD1    143.9710 136.2830 121.0440   C.3      434 ILE832   0.0000
  3486 N      148.6430 137.2840 123.1980   N.am     435 ILE833   0.0000
  3487 CA     149.5530 138.0880 124.0110   C.3      435 ILE833   0.0000
  3488 C      150.1600 139.2180 123.1890   C.2      435 ILE833   0.0000
  3489 O      150.4530 140.2950 123.7190   O.2      435 ILE833   0.0000
  3490 CB     150.6320 137.1940 124.6490   C.3      435 ILE833   0.0000
  3491 CG1    150.0180 136.3540 125.7640   C.3      435 ILE833   0.0000
  3492 CG2    151.7570 138.0230 125.2200   C.3      435 ILE833   0.0000
  3493 CD1    151.0270 135.5660 126.5590   C.3      435 ILE833   0.0000
  3494 N      150.3270 139.0120 121.8830   N.am     436 GLY834   0.0000
  3495 CA     150.8370 140.0770 121.0380   C.3      436 GLY834   0.0000
  3496 C      149.8150 141.1700 120.7930   C.2      436 GLY834   0.0000
  3497 O      150.1460 142.3570 120.8230   O.2      436 GLY834   0.0000
  3498 N      148.5590 140.7870 120.5440   N.am     437 ASN835   0.0000
  3499 CA     147.5050 141.7820 120.3830   C.3      437 ASN835   0.0000
  3500 C      147.2540 142.5410 121.6770   C.2      437 ASN835   0.0000
  3501 O      146.6840 143.6360 121.6500   O.2      437 ASN835   0.0000
  3502 CB     146.2120 141.1200 119.9070   C.3      437 ASN835   0.0000
  3503 CG     146.3480 140.4890 118.5400   C.2      437 ASN835   0.0000
  3504 OD1    147.4370 140.4460 117.9720   O.2      437 ASN835   0.0000
  3505 ND2    145.2360 140.0080 117.9950   N.am     437 ASN835   0.0000
  3506 N      147.6480 141.9670 122.8170   N.am     438 SER836   0.0000
  3507 CA     147.5040 142.6830 124.0820   C.3      438 SER836   0.0000
  3508 C      148.2610 144.0010 124.0670   C.2      438 SER836   0.0000
  3509 O      147.7550 145.0180 124.5520   O.2      438 SER836   0.0000
  3510 CB     147.9920 141.8240 125.2410   C.3      438 SER836   0.0000
  3511 OG     147.9540 142.5600 126.4510   O.3      438 SER836   0.0000
  3512 N      149.4770 144.0050 123.5220   N.am     439 VAL837   0.0000
  3513 CA     150.2950 145.2080 123.4270   C.3      439 VAL837   0.0000
  3514 C      150.3680 145.7280 121.9990   C.2      439 VAL837   0.0000
  3515 O      151.2400 146.5400 121.6820   O.2      439 VAL837   0.0000
  3516 CB     151.7030 144.9730 123.9920   C.3      439 VAL837   0.0000
  3517 CG1    151.6290 144.6390 125.4720   C.3      439 VAL837   0.0000
  3518 CG2    152.3950 143.8710 123.2250   C.3      439 VAL837   0.0000
  3519 N      149.4760 145.2740 121.1260   N.am     440 GLY838   0.0000
  3520 CA     149.4480 145.7270 119.7510   C.3      440 GLY838   0.0000
  3521 C      148.2130 146.5390 119.4240   C.2      440 GLY838   0.0000
  3522 O      148.1530 147.7340 119.7220   O.2      440 GLY838   0.0000
  3523 N      147.2250 145.8980 118.7980   N.am     441 ALA839   0.0000
  3524 CA     145.9900 146.5920 118.4520   C.3      441 ALA839   0.0000
  3525 C      145.2600 147.0700 119.7010   C.2      441 ALA839   0.0000
  3526 O      144.8060 148.2170 119.7680   O.2      441 ALA839   0.0000
  3527 CB     145.0960 145.6780 117.6180   C.3      441 ALA839   0.0000
  3528 N      145.1340 146.2000 120.7030   N.am     442 LEU840   0.0000
  3529 CA     144.5000 146.5450 121.9680   C.3      442 LEU840   0.0000
  3530 C      145.4680 147.1990 122.9490   C.2      442 LEU840   0.0000
  3531 O      145.1780 147.2570 124.1510   O.2      442 LEU840   0.0000
  3532 CB     143.8830 145.2980 122.6050   C.3      442 LEU840   0.0000
  3533 CG     142.7330 144.6420 121.8360   C.3      442 LEU840   0.0000
  3534 CD1    142.3160 143.3400 122.5020   C.3      442 LEU840   0.0000
  3535 CD2    141.5510 145.5930 121.7200   C.3      442 LEU840   0.0000
  3536 N      146.6070 147.6910 122.4610   N.am     443 GLY841   0.0000
  3537 CA     147.5420 148.3700 123.3420   C.3      443 GLY841   0.0000
  3538 C      146.9850 149.6700 123.8870   C.2      443 GLY841   0.0000
  3539 O      147.2290 150.0250 125.0420   O.2      443 GLY841   0.0000
  3540 N      146.2170 150.3910 123.0720   N.am     444 ASN842   0.0000
  3541 CA     145.5870 151.6090 123.5610   C.3      444 ASN842   0.0000
  3542 C      144.6000 151.3190 124.6820   C.2      444 ASN842   0.0000
  3543 O      144.5410 152.0650 125.6660   O.2      444 ASN842   0.0000
  3544 CB     144.8890 152.3290 122.4120   C.3      444 ASN842   0.0000
  3545 CG     145.8590 152.8180 121.3620   C.2      444 ASN842   0.0000
  3546 OD1    146.8590 152.1620 121.0700   O.2      444 ASN842   0.0000
  3547 ND2    145.5670 153.9730 120.7820   N.am     444 ASN842   0.0000
  3548 N      143.8250 150.2420 124.5680   N.am     445 LEU843   0.0000
  3549 CA     142.8580 149.9450 125.6150   C.3      445 LEU843   0.0000
  3550 C      143.5540 149.4160 126.8620   C.2      445 LEU843   0.0000
  3551 O      143.1270 149.7090 127.9870   O.2      445 LEU843   0.0000
  3552 CB     141.8160 148.9570 125.0940   C.3      445 LEU843   0.0000
  3553 CG     140.4880 148.9170 125.8440   C.3      445 LEU843   0.0000
  3554 CD1    139.3770 148.4870 124.9030   C.3      445 LEU843   0.0000
  3555 CD2    140.5500 148.0190 127.0510   C.3      445 LEU843   0.0000
  3556 N      144.6370 148.6580 126.6860   N.am     446 THR844   0.0000
  3557 CA     145.4690 148.3110 127.8310   C.3      446 THR844   0.0000
  3558 C      145.9910 149.5660 128.5150   C.2      446 THR844   0.0000
  3559 O      146.0950 149.6180 129.7440   O.2      446 THR844   0.0000
  3560 CB     146.6280 147.4260 127.3890   C.3      446 THR844   0.0000
  3561 OG1    146.1230 146.3430 126.6040   O.3      446 THR844   0.0000
  3562 CG2    147.3460 146.8650 128.5970   C.3      446 THR844   0.0000
  3563 N      146.3170 150.5930 127.7300   N.am     447 LEU845   0.0000
  3564 CA     146.7850 151.8470 128.3080   C.3      447 LEU845   0.0000
  3565 C      145.6800 152.5420 129.0900   C.2      447 LEU845   0.0000
  3566 O      145.9300 153.0910 130.1670   O.2      447 LEU845   0.0000
  3567 CB     147.3160 152.7610 127.2100   C.3      447 LEU845   0.0000
  3568 CG     148.8250 152.7190 127.0220   C.3      447 LEU845   0.0000
  3569 CD1    149.2160 153.5110 125.8000   C.3      447 LEU845   0.0000
  3570 CD2    149.5030 153.2690 128.2560   C.3      447 LEU845   0.0000
  3571 N      144.4650 152.5640 128.5420   N.am     448 VAL846   0.0000
  3572 CA     143.3210 153.0960 129.2820   C.3      448 VAL846   0.0000
  3573 C      143.2050 152.4030 130.6310   C.2      448 VAL846   0.0000
  3574 O      143.0300 153.0450 131.6750   O.2      448 VAL846   0.0000
  3575 CB     142.0280 152.9330 128.4660   C.3      448 VAL846   0.0000
  3576 CG1    140.8190 153.1200 129.3570   C.3      448 VAL846   0.0000
  3577 CG2    141.9950 153.9040 127.3120   C.3      448 VAL846   0.0000
  3578 N      143.3100 151.0750 130.6260   N.am     449 LEU847   0.0000
  3579 CA     143.1880 150.3190 131.8670   C.3      449 LEU847   0.0000
  3580 C      144.3070 150.6610 132.8420   C.2      449 LEU847   0.0000
  3581 O      144.0620 150.8280 134.0430   O.2      449 LEU847   0.0000
  3582 CB     143.1770 148.8250 131.5600   C.3      449 LEU847   0.0000
  3583 CG     143.4700 147.8800 132.7150   C.3      449 LEU847   0.0000
  3584 CD1    142.3760 147.9510 133.7560   C.3      449 LEU847   0.0000
  3585 CD2    143.6160 146.4770 132.1790   C.3      449 LEU847   0.0000
  3586 N      145.5400 150.7680 132.3480   N.am     450 ALA848   0.0000
  3587 CA     146.6650 151.0720 133.2250   C.3      450 ALA848   0.0000
  3588 C      146.5190 152.4580 133.8340   C.2      450 ALA848   0.0000
  3589 O      146.7840 152.6600 135.0250   O.2      450 ALA848   0.0000
  3590 CB     147.9750 150.9590 132.4510   C.3      450 ALA848   0.0000
  3591 N      146.0860 153.4260 133.0250   N.am     451 ILE849   0.0000
  3592 CA     145.8810 154.7880 133.5080   C.3      451 ILE849   0.0000
  3593 C      144.7890 154.8200 134.5640   C.2      451 ILE849   0.0000
  3594 O      144.9000 155.5290 135.5680   O.2      451 ILE849   0.0000
  3595 CB     145.5530 155.7190 132.3290   C.3      451 ILE849   0.0000
  3596 CG1    146.8280 156.1080 131.5940   C.3      451 ILE849   0.0000
  3597 CG2    144.8130 156.9430 132.8030   C.3      451 ILE849   0.0000
  3598 CD1    146.6000 156.4340 130.1460   C.3      451 ILE849   0.0000
  3599 N      143.7150 154.0570 134.3570   N.am     452 ILE850   0.0000
  3600 CA     142.6330 154.0170 135.3360   C.3      452 ILE850   0.0000
  3601 C      143.1270 153.4330 136.6530   C.2      452 ILE850   0.0000
  3602 O      142.8520 153.9710 137.7340   O.2      452 ILE850   0.0000
  3603 CB     141.4430 153.2210 134.7800   C.3      452 ILE850   0.0000
  3604 CG1    140.7020 154.0500 133.7380   C.3      452 ILE850   0.0000
  3605 CG2    140.5060 152.8200 135.8930   C.3      452 ILE850   0.0000
  3606 CD1    139.6280 153.2890 133.0310   C.3      452 ILE850   0.0000
  3607 N      143.8580 152.3190 136.5820   N.am     453 VAL851   0.0000
  3608 CA     144.3970 151.7200 137.7980   C.3      453 VAL851   0.0000
  3609 C      145.3080 152.7050 138.5130   C.2      453 VAL851   0.0000
  3610 O      145.2690 152.8270 139.7410   O.2      453 VAL851   0.0000
  3611 CB     145.1320 150.4070 137.4840   C.3      453 VAL851   0.0000
  3612 CG1    145.6770 149.8160 138.7530   C.3      453 VAL851   0.0000
  3613 CG2    144.2020 149.4320 136.8190   C.3      453 VAL851   0.0000
  3614 N      146.1280 153.4390 137.7610   N.am     454 PHE852   0.0000
  3615 CA     147.0280 154.3990 138.3870   C.3      454 PHE852   0.0000
  3616 C      146.2510 155.5200 139.0650   C.2      454 PHE852   0.0000
  3617 O      146.5250 155.8790 140.2170   O.2      454 PHE852   0.0000
  3618 CB     147.9930 154.9720 137.3520   C.3      454 PHE852   0.0000
  3619 CG     148.7890 156.1330 137.8610   C.ar     454 PHE852   0.0000
  3620 CD1    149.9370 155.9270 138.5960   C.ar     454 PHE852   0.0000
  3621 CD2    148.3800 157.4280 137.6200   C.ar     454 PHE852   0.0000
  3622 CE1    150.6600 156.9850 139.0730   C.ar     454 PHE852   0.0000
  3623 CE2    149.0990 158.4870 138.0980   C.ar     454 PHE852   0.0000
  3624 CZ     150.2420 158.2660 138.8240   C.ar     454 PHE852   0.0000
  3625 N      145.3060 156.1190 138.3370   N.am     455 ILE853   0.0000
  3626 CA     144.5070 157.2140 138.8790   C.3      455 ILE853   0.0000
  3627 C      143.8620 156.7910 140.1830   C.2      455 ILE853   0.0000
  3628 O      143.9020 157.5170 141.1780   O.2      455 ILE853   0.0000
  3629 CB     143.4450 157.6590 137.8630   C.3      455 ILE853   0.0000
  3630 CG1    144.0640 158.5320 136.7870   C.3      455 ILE853   0.0000
  3631 CG2    142.3390 158.4100 138.5520   C.3      455 ILE853   0.0000
  3632 CD1    143.0830 158.9190 135.7300   C.3      455 ILE853   0.0000
  3633 N      143.2650 155.6000 140.2000   N.am     456 PHE854   0.0000
  3634 CA     142.5670 155.1780 141.4070   C.3      456 PHE854   0.0000
  3635 C      143.5350 154.8240 142.5230   C.2      456 PHE854   0.0000
  3636 O      143.2470 155.0950 143.6920   O.2      456 PHE854   0.0000
  3637 CB     141.6410 154.0090 141.0970   C.3      456 PHE854   0.0000
  3638 CG     140.3460 154.4300 140.4880   C.ar     456 PHE854   0.0000
  3639 CD1    139.4550 155.2020 141.2050   C.ar     456 PHE854   0.0000
  3640 CD2    140.0270 154.0760 139.1960   C.ar     456 PHE854   0.0000
  3641 CE1    138.2710 155.6000 140.6490   C.ar     456 PHE854   0.0000
  3642 CE2    138.8420 154.4730 138.6350   C.ar     456 PHE854   0.0000
  3643 CZ     137.9640 155.2360 139.3620   C.ar     456 PHE854   0.0000
  3644 N      144.6910 154.2540 142.1920   N.am     457 ALA855   0.0000
  3645 CA     145.6490 153.9270 143.2340   C.3      457 ALA855   0.0000
  3646 C      146.1970 155.1760 143.8970   C.2      457 ALA855   0.0000
  3647 O      146.4380 155.1730 145.1070   O.2      457 ALA855   0.0000
  3648 CB     146.7850 153.0890 142.6610   C.3      457 ALA855   0.0000
  3649 N      146.3950 156.2540 143.1380   N.am     458 VAL856   0.0000
  3650 CA     146.8820 157.4860 143.7530   C.3      458 VAL856   0.0000
  3651 C      145.7640 158.2970 144.4000   C.2      458 VAL856   0.0000
  3652 O      146.0240 159.0230 145.3670   O.2      458 VAL856   0.0000
  3653 CB     147.6520 158.3670 142.7550   C.3      458 VAL856   0.0000
  3654 CG1    148.8860 157.6470 142.2680   C.3      458 VAL856   0.0000
  3655 CG2    146.7770 158.7440 141.5950   C.3      458 VAL856   0.0000
  3656 N      144.5300 158.1930 143.9030   N.am     459 VAL857   0.0000
  3657 CA     143.4010 158.8150 144.5830   C.3      459 VAL857   0.0000
  3658 C      143.2130 158.1930 145.9560   C.2      459 VAL857   0.0000
  3659 O      143.1770 158.8900 146.9760   O.2      459 VAL857   0.0000
  3660 CB     142.1230 158.6790 143.7400   C.3      459 VAL857   0.0000
  3661 CG1    140.9100 158.9190 144.5970   C.3      459 VAL857   0.0000
  3662 CG2    142.1380 159.6440 142.5960   C.3      459 VAL857   0.0000
  3663 N      143.0840 156.8700 145.9970   N.am     460 GLY858   0.0000
  3664 CA     142.8490 156.2070 147.2610   C.3      460 GLY858   0.0000
  3665 C      143.9800 156.4120 148.2420   C.2      460 GLY858   0.0000
  3666 O      143.7490 156.5430 149.4450   O.2      460 GLY858   0.0000
  3667 N      145.2160 156.4730 147.7460   N.am     461 MET859   0.0000
  3668 CA     146.3500 156.5000 148.6610   C.3      461 MET859   0.0000
  3669 C      146.3690 157.7910 149.4690   C.2      461 MET859   0.0000
  3670 O      146.4930 157.7590 150.6930   O.2      461 MET859   0.0000
  3671 CB     147.6690 156.2870 147.9120   C.3      461 MET859   0.0000
  3672 CG     148.1460 157.4230 147.0560   C.3      461 MET859   0.0000
  3673 SD     149.8660 157.2020 146.6110   S.3      461 MET859   0.0000
  3674 CE     150.6140 157.3440 148.2230   C.3      461 MET859   0.0000
  3675 N      146.1880 158.9370 148.8190   N.am     462 GLN860   0.0000
  3676 CA     146.1690 160.1790 149.5790   C.3      462 GLN860   0.0000
  3677 C      144.7630 160.6440 149.9190   C.2      462 GLN860   0.0000
  3678 O      144.5990 161.7860 150.3560   O.2      462 GLN860   0.0000
  3679 CB     146.9300 161.2770 148.8360   C.3      462 GLN860   0.0000
  3680 CG     146.5390 161.4660 147.3960   C.3      462 GLN860   0.0000
  3681 CD     147.6910 162.0000 146.5750   C.2      462 GLN860   0.0000
  3682 OE1    148.7960 162.1850 147.0860   O.2      462 GLN860   0.0000
  3683 NE2    147.4430 162.2530 145.2990   N.am     462 GLN860   0.0000
  3684 N      143.7490 159.8030 149.7250   N.am     463 LEU861   0.0000
  3685 CA     142.4980 160.0130 150.4390   C.3      463 LEU861   0.0000
  3686 C      142.4730 159.2790 151.7700   C.2      463 LEU861   0.0000
  3687 O      141.9520 159.8080 152.7550   O.2      463 LEU861   0.0000
  3688 CB     141.3070 159.5680 149.5950   C.3      463 LEU861   0.0000
  3689 CG     140.8140 160.5800 148.5740   C.3      463 LEU861   0.0000
  3690 CD1    139.6670 160.0200 147.7730   C.3      463 LEU861   0.0000
  3691 CD2    140.3900 161.8260 149.2960   C.3      463 LEU861   0.0000
  3692 N      143.0250 158.0680 151.8300   N.am     464 PHE862   0.0000
  3693 CA     142.9390 157.2660 153.0360   C.3      464 PHE862   0.0000
  3694 C      144.2820 156.9460 153.6790   C.2      464 PHE862   0.0000
  3695 O      144.3200 156.0940 154.5670   O.2      464 PHE862   0.0000
  3696 CB     142.2140 155.9410 152.7490   C.3      464 PHE862   0.0000
  3697 CG     141.0110 156.0740 151.8600   C.ar     464 PHE862   0.0000
  3698 CD1    139.8890 156.7420 152.2860   C.ar     464 PHE862   0.0000
  3699 CD2    140.9930 155.4970 150.6070   C.ar     464 PHE862   0.0000
  3700 CE1    138.7860 156.8520 151.4760   C.ar     464 PHE862   0.0000
  3701 CE2    139.8900 155.6060 149.7940   C.ar     464 PHE862   0.0000
  3702 CZ     138.7900 156.2850 150.2290   C.ar     464 PHE862   0.0000
  3703 N      145.3760 157.5980 153.2890   N.am     465 GLY863   0.0000
  3704 CA     146.6590 157.2370 153.8620   C.3      465 GLY863   0.0000
  3705 C      146.7830 157.6160 155.3220   C.2      465 GLY863   0.0000
  3706 O      147.1910 156.7980 156.1510   O.2      465 GLY863   0.0000
  3707 N      146.4560 158.8650 155.6520   N.am     466 LYS864   0.0000
  3708 CA     146.4810 159.2920 157.0440   C.3      466 LYS864   0.0000
  3709 C      145.6130 158.3820 157.9000   C.2      466 LYS864   0.0000
  3710 O      146.0060 157.9860 159.0030   O.2      466 LYS864   0.0000
  3711 CB     146.0190 160.7450 157.1470   C.3      466 LYS864   0.0000
  3712 CG     146.1290 161.3390 158.5360   C.3      466 LYS864   0.0000
  3713 CD     145.6670 162.7870 158.5490   C.3      466 LYS864   0.0000
  3714 CE     146.7430 163.7170 158.0100   C.3      466 LYS864   0.0000
  3715 NZ     146.1580 164.9380 157.3930   N.4      466 LYS864   1.0000
  3716 N      144.4350 158.0170 157.3920   N.am     467 ASN865   0.0000
  3717 CA     143.5400 157.1510 158.1480   C.3      467 ASN865   0.0000
  3718 C      144.1510 155.7720 158.3420   C.2      467 ASN865   0.0000
  3719 O      144.2300 155.2680 159.4670   O.2      467 ASN865   0.0000
  3720 CB     142.1920 157.0490 157.4410   C.3      467 ASN865   0.0000
  3721 CG     141.6200 158.4010 157.0820   C.2      467 ASN865   0.0000
  3722 OD1    141.1590 159.1400 157.9470   O.2      467 ASN865   0.0000
  3723 ND2    141.6340 158.7270 155.7970   N.am     467 ASN865   0.0000
  3724 N      144.6020 155.1480 157.2520   N.am     468 TYR866   0.0000
  3725 CA     145.1850 153.8160 157.3410   C.3      468 TYR866   0.0000
  3726 C      146.3980 153.7970 158.2500   C.2      468 TYR866   0.0000
  3727 O      146.7320 152.7520 158.8160   O.2      468 TYR866   0.0000
  3728 CB     145.5880 153.3230 155.9530   C.3      468 TYR866   0.0000
  3729 CG     144.5430 152.5160 155.2230   C.ar     468 TYR866   0.0000
  3730 CD1    144.4030 151.1630 155.4480   C.ar     468 TYR866   0.0000
  3731 CD2    143.7160 153.1080 154.2880   C.ar     468 TYR866   0.0000
  3732 CE1    143.4650 150.4320 154.7730   C.ar     468 TYR866   0.0000
  3733 CE2    142.7750 152.3840 153.6120   C.ar     468 TYR866   0.0000
  3734 CZ     142.6530 151.0480 153.8580   C.ar     468 TYR866   0.0000
  3735 OH     141.7090 150.3220 153.1790   O.3      468 TYR866   0.0000
  3736 N      147.0760 154.9340 158.3970   N.am     469 SER867   0.0000
  3737 CA     148.2870 154.9760 159.2000   C.3      469 SER867   0.0000
  3738 C      148.0320 155.2810 160.6680   C.2      469 SER867   0.0000
  3739 O      148.7560 154.7590 161.5220   O.2      469 SER867   0.0000
  3740 CB     149.2590 156.0120 158.6370   C.3      469 SER867   0.0000
  3741 OG     150.4210 156.0890 159.4400   O.3      469 SER867   0.0000
  3742 N      147.0320 156.1020 160.9870   N.am     470 GLU868   0.0000
  3743 CA     146.7950 156.5050 162.3690   C.3      470 GLU868   0.0000
  3744 C      145.6950 155.7020 163.0470   C.2      470 GLU868   0.0000
  3745 O      145.7490 155.4980 164.2620   O.2      470 GLU868   0.0000
  3746 CB     146.4640 157.9990 162.4380   C.3      470 GLU868   0.0000
  3747 CG     145.1000 158.3770 161.9100   C.3      470 GLU868   0.0000
  3748 CD     145.0160 159.8410 161.5400   C.ar     470 GLU868   0.0000
  3749 OE1    146.0580 160.5240 161.5960   O.co2    470 GLU868   0.0000
  3750 OE2    143.9150 160.3110 161.1900   O.co2    470 GLU868   0.0000
  3751 N      144.6920 155.2470 162.2960   N.am     471 LEU869   0.0000
  3752 CA     143.6720 154.3430 162.8120   C.3      471 LEU869   0.0000
  3753 C      143.9860 152.8880 162.5040   C.2      471 LEU869   0.0000
  3754 O      143.0730 152.0660 162.3670   O.2      471 LEU869   0.0000
  3755 CB     142.3050 154.7320 162.2570   C.3      471 LEU869   0.0000
  3756 CG     141.6280 155.8990 162.9610   C.3      471 LEU869   0.0000
  3757 CD1    140.6310 156.5620 162.0370   C.3      471 LEU869   0.0000
  3758 CD2    140.9420 155.3980 164.2140   C.3      471 LEU869   0.0000
  3759 N      145.2710 152.5590 162.3940   N.am     472 ARG870   0.0000
  3760 CA     145.7000 151.2190 162.0180   C.3      472 ARG870   0.0000
  3761 C      145.2330 150.1660 163.0110   C.2      472 ARG870   0.0000
  3762 O      145.1070 148.9920 162.6530   O.2      472 ARG870   0.0000
  3763 CB     147.2190 151.2150 161.8990   C.3      472 ARG870   0.0000
  3764 CG     147.8540 149.9490 161.4140   C.3      472 ARG870   0.0000
  3765 CD     149.3470 150.1840 161.3080   C.3      472 ARG870   0.0000
  3766 NE     149.6230 151.5610 160.9090   N.pl3    472 ARG870   1.0000
  3767 CZ     150.7950 152.1660 161.0550   C.cat    472 ARG870   0.0000
  3768 NH1    151.8170 151.5200 161.5960   N.pl3    472 ARG870   1.0000
  3769 NH2    150.9430 153.4210 160.6600   N.pl3    472 ARG870   1.0000
  3770 N      144.9780 150.5540 164.2610   N.am     473 HIS871   0.0000
  3771 CA     144.5810 149.5690 165.2570   C.3      473 HIS871   0.0000
  3772 C      143.1730 149.0470 165.0220   C.2      473 HIS871   0.0000
  3773 O      142.8650 147.9260 165.4360   O.2      473 HIS871   0.0000
  3774 CB     144.6920 150.1560 166.6640   C.3      473 HIS871   0.0000
  3775 CG     143.9280 151.4290 166.8520   C.2      473 HIS871   0.0000
  3776 ND1    144.4760 152.6690 166.6070   N.pl3    473 HIS871   0.0000
  3777 CD2    142.6600 151.6540 167.2690   C.2      473 HIS871   0.0000
  3778 CE1    143.5770 153.6030 166.8610   C.2      473 HIS871   0.0000
  3779 NE2    142.4660 153.0140 167.2640   N.2      473 HIS871   0.0000
  3780 N      142.3150 149.8250 164.3650   N.am     474 ARG872   0.0000
  3781 CA     140.9530 149.3820 164.1000   C.3      474 ARG872   0.0000
  3782 C      140.8410 148.5360 162.8440   C.2      474 ARG872   0.0000
  3783 O      139.7280 148.3250 162.3570   O.2      474 ARG872   0.0000
  3784 CB     140.0120 150.5820 163.9830   C.3      474 ARG872   0.0000
  3785 CG     138.5530 150.2100 163.7780   C.3      474 ARG872   0.0000
  3786 CD     137.6770 151.4480 163.6700   C.3      474 ARG872   0.0000
  3787 NE     136.2710 151.1060 163.4720   N.pl3    474 ARG872   1.0000
  3788 CZ     135.2970 152.0020 163.3470   C.cat    474 ARG872   0.0000
  3789 NH1    135.5750 153.2970 163.3990   N.pl3    474 ARG872   1.0000
  3790 NH2    134.0460 151.5990 163.1690   N.pl3    474 ARG872   1.0000
  3791 N      141.9560 148.0560 162.3060   N.am     475 ILE873   0.0000
  3792 CA     141.9480 147.3600 161.0290   C.3      475 ILE873   0.0000
  3793 C      142.7250 146.0530 161.0560   C.2      475 ILE873   0.0000
  3794 O      142.6330 145.2780 160.0920   O.2      475 ILE873   0.0000
  3795 CB     142.4900 148.2770 159.9190   C.3      475 ILE873   0.0000
  3796 CG1    141.8270 147.9890 158.5900   C.3      475 ILE873   0.0000
  3797 CG2    143.9660 148.0900 159.7630   C.3      475 ILE873   0.0000
  3798 CD1    142.1220 149.0580 157.5940   C.3      475 ILE873   0.0000
  3799 N      143.4940 145.7730 162.1060   N.am     476 SER874   0.0000
  3800 CA     144.3000 144.5640 162.1880   C.3      476 SER874   0.0000
  3801 C      144.1890 143.9680 163.5820   C.2      476 SER874   0.0000
  3802 O      143.9010 144.6770 164.5490   O.2      476 SER874   0.0000
  3803 CB     145.7620 144.8510 161.8560   C.3      476 SER874   0.0000
  3804 OG     145.8640 145.6550 160.6960   O.3      476 SER874   0.0000
  3805 N      144.4100 142.6570 163.6750   N.am     477 ASP875   0.0000
  3806 CA     144.2750 141.9370 164.9360   C.3      477 ASP875   0.0000
  3807 C      145.2850 142.3910 165.9860   C.2      477 ASP875   0.0000
  3808 O      144.9010 142.9500 167.0180   O.2      477 ASP875   0.0000
  3809 CB     144.3950 140.4310 164.6840   C.3      477 ASP875   0.0000
  3810 CG     145.5600 140.0810 163.7810   C.ar     477 ASP875   0.0000
  3811 OD1    145.5630 140.5340 162.6170   O.co2    477 ASP875   0.0000
  3812 OD2    146.4680 139.3530 164.2310   O.co2    477 ASP875   0.0000
  3813 N      146.5710 142.1600 165.7400   N.am     478 SER876   0.0000
  3814 CA     147.6100 142.5810 166.6700   C.3      478 SER876   0.0000
  3815 C      148.2180 143.8870 166.1840   C.2      478 SER876   0.0000
  3816 O      148.0680 144.2450 165.0110   O.2      478 SER876   0.0000
  3817 CB     148.6880 141.5060 166.7960   C.3      478 SER876   0.0000
  3818 OG     148.1540 140.3110 167.3370   O.3      478 SER876   0.0000
  3819 N      148.8890 144.6080 167.0810   N.am     479 GLY877   0.0000
  3820 CA     149.4930 145.8590 166.6700   C.3      479 GLY877   0.0000
  3821 C      150.5110 145.6420 165.5700   C.2      479 GLY877   0.0000
  3822 O      151.6530 145.2530 165.8330   O.2      479 GLY877   0.0000
  3823 N      150.1100 145.9560 164.3370   N.am     480 LEU878   0.0000
  3824 CA     150.8520 145.6540 163.1170   C.3      480 LEU878   0.0000
  3825 C      150.2460 146.4230 161.9530   C.2      480 LEU878   0.0000
  3826 O      149.0970 146.8640 162.0330   O.2      480 LEU878   0.0000
  3827 CB     150.8230 144.1560 162.7880   C.3      480 LEU878   0.0000
  3828 CG     151.2820 143.0530 163.7420   C.3      480 LEU878   0.0000
  3829 CD1    150.8510 141.6940 163.2280   C.3      480 LEU878   0.0000
  3830 CD2    152.7920 143.1060 163.8930   C.3      480 LEU878   0.0000
  3831 N      150.9920 146.5760 160.8640   N.am     481 LEU879   0.0000
  3832 CA     150.4000 147.1150 159.6580   C.3      481 LEU879   0.0000
  3833 C      149.4330 146.0890 159.0740   C.2      481 LEU879   0.0000
  3834 O      149.5370 144.8960 159.3600   O.2      481 LEU879   0.0000
  3835 CB     151.4770 147.4860 158.6350   C.3      481 LEU879   0.0000
  3836 CG     152.4120 148.6340 159.0230   C.3      481 LEU879   0.0000
  3837 CD1    153.5170 148.7970 157.9900   C.3      481 LEU879   0.0000
  3838 CD2    151.6340 149.9290 159.1910   C.3      481 LEU879   0.0000
  3839 N      148.4670 146.5240 158.2730   N.am     482 PRO880   0.0000
  3840 CA     147.5590 145.5700 157.6360   C.3      482 PRO880   0.0000
  3841 C      148.2680 144.8300 156.5180   C.2      482 PRO880   0.0000
  3842 O      149.2840 145.2740 155.9870   O.2      482 PRO880   0.0000
  3843 CB     146.4400 146.4490 157.0750   C.3      482 PRO880   0.0000
  3844 CG     146.6850 147.8050 157.6180   C.3      482 PRO880   0.0000
  3845 CD     148.1340 147.9020 157.9000   C.3      482 PRO880   0.0000
  3846 N      147.7030 143.6880 156.1370   N.am     483 ARG881   0.0000
  3847 CA     148.2250 143.0070 154.9620   C.3      483 ARG881   0.0000
  3848 C      147.8600 143.7580 153.6960   C.2      483 ARG881   0.0000
  3849 O      148.5680 143.6590 152.6910   O.2      483 ARG881   0.0000
  3850 CB     147.7030 141.5780 154.8970   C.3      483 ARG881   0.0000
  3851 CG     147.9590 140.7630 156.1490   C.3      483 ARG881   0.0000
  3852 CD     149.4130 140.3640 156.2530   C.3      483 ARG881   0.0000
  3853 NE     149.9780 140.0690 154.9450   N.pl3    483 ARG881   1.0000
  3854 CZ     151.1590 139.5010 154.7660   C.cat    483 ARG881   0.0000
  3855 NH1    151.8950 139.1630 155.8120   N.pl3    483 ARG881   1.0000
  3856 NH2    151.6020 139.2690 153.5430   N.pl3    483 ARG881   1.0000
  3857 N      146.7740 144.5180 153.7270   N.am     484 TRP882   0.0000
  3858 CA     146.3390 145.3170 152.5890   C.3      484 TRP882   0.0000
  3859 C      145.9830 146.7000 153.1190   C.2      484 TRP882   0.0000
  3860 O      144.9940 146.8600 153.8390   O.2      484 TRP882   0.0000
  3861 CB     145.1650 144.6650 151.8750   C.3      484 TRP882   0.0000
  3862 CG     145.4620 143.2880 151.3810   C.2      484 TRP882   0.0000
  3863 CD1    145.5130 142.1500 152.1200   C.2      484 TRP882   0.0000
  3864 CD2    145.7520 142.9050 150.0350   C.ar     484 TRP882   0.0000
  3865 NE1    145.8160 141.0800 151.3210   N.pl3    484 TRP882   0.0000
  3866 CE2    145.9690 141.5200 150.0350   C.ar     484 TRP882   0.0000
  3867 CE3    145.8520 143.5990 148.8320   C.ar     484 TRP882   0.0000
  3868 CZ2    146.2790 140.8190 148.8830   C.ar     484 TRP882   0.0000
  3869 CZ3    146.1560 142.9000 147.6910   C.ar     484 TRP882   0.0000
  3870 CH2    146.3670 141.5260 147.7220   C.ar     484 TRP882   0.0000
  3871 N      146.8120 147.6800 152.7870   N.am     485 HIS883   0.0000
  3872 CA     146.6370 149.0810 153.1350   C.3      485 HIS883   0.0000
  3873 C      146.7740 149.9370 151.8830   C.2      485 HIS883   0.0000
  3874 O      147.0310 149.4320 150.7890   O.2      485 HIS883   0.0000
  3875 CB     147.6350 149.4930 154.2180   C.3      485 HIS883   0.0000
  3876 CG     149.0370 149.0600 153.9470   C.2      485 HIS883   0.0000
  3877 ND1    149.5620 147.8930 154.4520   N.pl3    485 HIS883   0.0000
  3878 CD2    150.0090 149.6080 153.1830   C.2      485 HIS883   0.0000
  3879 CE1    150.8110 147.7580 154.0390   C.2      485 HIS883   0.0000
  3880 NE2    151.1070 148.7860 153.2660   N.2      485 HIS883   0.0000
  3881 N      146.5750 151.2470 152.0420   N.am     486 MET884   0.0000
  3882 CA     146.7150 152.1790 150.9300   C.3      486 MET884   0.0000
  3883 C      147.7180 153.2830 151.2290   C.2      486 MET884   0.0000
  3884 O      147.7770 154.2650 150.4870   O.2      486 MET884   0.0000
  3885 CB     145.3730 152.8070 150.5590   C.3      486 MET884   0.0000
  3886 CG     144.2350 151.8370 150.4860   C.3      486 MET884   0.0000
  3887 SD     142.8660 152.4890 149.5200   S.3      486 MET884   0.0000
  3888 CE     143.5120 152.3810 147.8570   C.3      486 MET884   0.0000
  3889 N      148.5080 153.1460 152.2960   N.am     487 MET885   0.0000
  3890 CA     149.4000 154.2330 152.6790   C.3      487 MET885   0.0000
  3891 C      150.4890 154.4350 151.6400   C.2      487 MET885   0.0000
  3892 O      150.7430 155.5630 151.2120   O.2      487 MET885   0.0000
  3893 CB     150.0030 153.9730 154.0570   C.3      487 MET885   0.0000
  3894 CG     150.3880 152.5390 154.3090   C.3      487 MET885   0.0000
  3895 SD     150.8420 152.2330 156.0200   S.3      487 MET885   0.0000
  3896 CE     149.2250 152.2330 156.7770   C.3      487 MET885   0.0000
  3897 N      151.1220 153.3590 151.1970   N.am     488 ASP886   0.0000
  3898 CA     152.1530 153.4590 150.1750   C.3      488 ASP886   0.0000
  3899 C      151.4840 153.5930 148.8140   C.2      488 ASP886   0.0000
  3900 O      150.2830 153.8440 148.7160   O.2      488 ASP886   0.0000
  3901 CB     153.0770 152.2540 150.2500   C.3      488 ASP886   0.0000
  3902 CG     153.5810 152.0050 151.6570   C.ar     488 ASP886   0.0000
  3903 OD1    153.1760 152.7540 152.5730   O.co2    488 ASP886   0.0000
  3904 OD2    154.3600 151.0490 151.8540   O.co2    488 ASP886   0.0000
  3905 N      152.2470 153.4520 147.7390   N.am     489 PHE887   0.0000
  3906 CA     151.6220 153.3640 146.4300   C.3      489 PHE887   0.0000
  3907 C      151.6300 151.9640 145.8650   C.2      489 PHE887   0.0000
  3908 O      150.7130 151.6100 145.1220   O.2      489 PHE887   0.0000
  3909 CB     152.2980 154.2770 145.4150   C.3      489 PHE887   0.0000
  3910 CG     151.8400 154.0380 144.0110   C.ar     489 PHE887   0.0000
  3911 CD1    150.6170 154.4960 143.5890   C.ar     489 PHE887   0.0000
  3912 CD2    152.6190 153.3370 143.1220   C.ar     489 PHE887   0.0000
  3913 CE1    150.1920 154.2770 142.3080   C.ar     489 PHE887   0.0000
  3914 CE2    152.1930 153.1180 141.8400   C.ar     489 PHE887   0.0000
  3915 CZ     150.9790 153.5870 141.4350   C.ar     489 PHE887   0.0000
  3916 N      152.6440 151.1610 146.1730   N.am     490 PHE888   0.0000
  3917 CA     152.5900 149.7640 145.7710   C.3      490 PHE888   0.0000
  3918 C      151.3570 149.0940 146.3540   C.2      490 PHE888   0.0000
  3919 O      150.6430 148.3690 145.6580   O.2      490 PHE888   0.0000
  3920 CB     153.8560 149.0300 146.2000   C.3      490 PHE888   0.0000
  3921 CG     154.0250 147.7020 145.5390   C.ar     490 PHE888   0.0000
  3922 CD1    154.0070 147.5960 144.1640   C.ar     490 PHE888   0.0000
  3923 CD2    154.1780 146.5580 146.2880   C.ar     490 PHE888   0.0000
  3924 CE1    154.1540 146.3780 143.5530   C.ar     490 PHE888   0.0000
  3925 CE2    154.3220 145.3430 145.6810   C.ar     490 PHE888   0.0000
  3926 CZ     154.3090 145.2530 144.3120   C.ar     490 PHE888   0.0000
  3927 N      151.0600 149.3660 147.6240   N.am     491 HIS889   0.0000
  3928 CA     149.9260 148.7100 148.2590   C.3      491 HIS889   0.0000
  3929 C      148.6010 149.2460 147.7400   C.2      491 HIS889   0.0000
  3930 O      147.6230 148.5020 147.6470   O.2      491 HIS889   0.0000
  3931 CB     150.0240 148.8550 149.7680   C.3      491 HIS889   0.0000
  3932 CG     151.0720 147.9860 150.3710   C.2      491 HIS889   0.0000
  3933 ND1    152.3950 148.3550 150.4310   N.pl3    491 HIS889   0.0000
  3934 CD2    151.0030 146.7460 150.9060   C.2      491 HIS889   0.0000
  3935 CE1    153.0940 147.3880 150.9960   C.2      491 HIS889   0.0000
  3936 NE2    152.2720 146.4000 151.2940   N.2      491 HIS889   0.0000
  3937 N      148.5390 150.5240 147.3860   N.am     492 ALA890   0.0000
  3938 CA     147.3130 151.0320 146.7870   C.3      492 ALA890   0.0000
  3939 C      147.1110 150.4460 145.4020   C.2      492 ALA890   0.0000
  3940 O      145.9800 150.1480 145.0010   O.2      492 ALA890   0.0000
  3941 CB     147.3330 152.5540 146.7270   C.3      492 ALA890   0.0000
  3942 N      148.1970 150.2480 144.6590   N.am     493 PHE891   0.0000
  3943 CA     148.0620 149.5620 143.3860   C.3      493 PHE891   0.0000
  3944 C      147.6580 148.1150 143.5900   C.2      493 PHE891   0.0000
  3945 O      146.9290 147.5550 142.7690   O.2      493 PHE891   0.0000
  3946 CB     149.3550 149.6240 142.5920   C.3      493 PHE891   0.0000
  3947 CG     149.3860 148.6720 141.4500   C.ar     493 PHE891   0.0000
  3948 CD1    148.6020 148.8900 140.3410   C.ar     493 PHE891   0.0000
  3949 CD2    150.1790 147.5480 141.4890   C.ar     493 PHE891   0.0000
  3950 CE1    148.6180 148.0120 139.2860   C.ar     493 PHE891   0.0000
  3951 CE2    150.1970 146.6670 140.4360   C.ar     493 PHE891   0.0000
  3952 CZ     149.4140 146.8990 139.3330   C.ar     493 PHE891   0.0000
  3953 N      148.0890 147.4980 144.6870   N.am     494 LEU892   0.0000
  3954 CA     147.6700 146.1270 144.9490   C.3      494 LEU892   0.0000
  3955 C      146.1930 146.0560 145.3120   C.2      494 LEU892   0.0000
  3956 O      145.5000 145.1230 144.9040   O.2      494 LEU892   0.0000
  3957 CB     148.5220 145.5110 146.0490   C.3      494 LEU892   0.0000
  3958 CG     149.9460 145.1950 145.6250   C.3      494 LEU892   0.0000
  3959 CD1    150.6250 144.3900 146.6980   C.3      494 LEU892   0.0000
  3960 CD2    149.9510 144.4590 144.3110   C.3      494 LEU892   0.0000
  3961 N      145.6930 147.0220 146.0830   N.am     495 ILE893   0.0000
  3962 CA     144.2640 147.0550 146.3900   C.3      495 ILE893   0.0000
  3963 C      143.4540 147.2560 145.1200   C.2      495 ILE893   0.0000
  3964 O      142.4200 146.6090 144.9180   O.2      495 ILE893   0.0000
  3965 CB     143.9470 148.1480 147.4220   C.3      495 ILE893   0.0000
  3966 CG1    144.4320 147.7510 148.8050   C.3      495 ILE893   0.0000
  3967 CG2    142.4740 148.3810 147.4770   C.3      495 ILE893   0.0000
  3968 CD1    143.6160 146.6870 149.4150   C.3      495 ILE893   0.0000
  3969 N      143.8970 148.1550 144.2440   N.am     496 ILE894   0.0000
  3970 CA     143.1440 148.3510 143.0130   C.3      496 ILE894   0.0000
  3971 C      143.2480 147.1280 142.1190   C.2      496 ILE894   0.0000
  3972 O      142.3010 146.7940 141.3990   O.2      496 ILE894   0.0000
  3973 CB     143.6050 149.6170 142.2870   C.3      496 ILE894   0.0000
  3974 CG1    143.4320 150.8230 143.2010   C.3      496 ILE894   0.0000
  3975 CG2    142.7950 149.8170 141.0360   C.3      496 ILE894   0.0000
  3976 CD1    142.0320 150.9860 143.7290   C.3      496 ILE894   0.0000
  3977 N      144.3620 146.4070 142.1790   N.am     497 PHE895   0.0000
  3978 CA     144.4700 145.1760 141.4080   C.3      497 PHE895   0.0000
  3979 C      143.5120 144.1180 141.9350   C.2      497 PHE895   0.0000
  3980 O      142.7870 143.4800 141.1640   O.2      497 PHE895   0.0000
  3981 CB     145.9020 144.6670 141.4450   C.3      497 PHE895   0.0000
  3982 CG     146.1310 143.4880 140.5800   C.ar     497 PHE895   0.0000
  3983 CD1    145.9650 143.5820 139.2190   C.ar     497 PHE895   0.0000
  3984 CD2    146.5090 142.2820 141.1260   C.ar     497 PHE895   0.0000
  3985 CE1    146.1740 142.4970 138.4170   C.ar     497 PHE895   0.0000
  3986 CE2    146.7160 141.1950 140.3290   C.ar     497 PHE895   0.0000
  3987 CZ     146.5490 141.3010 138.9720   C.ar     497 PHE895   0.0000
  3988 N      143.5080 143.9130 143.2520   N.am     498 ARG896   0.0000
  3989 CA     142.5610 143.0000 143.8750   C.3      498 ARG896   0.0000
  3990 C      141.1380 143.3260 143.4560   C.2      498 ARG896   0.0000
  3991 O      140.3960 142.4490 143.0060   O.2      498 ARG896   0.0000
  3992 CB     142.7100 143.0660 145.3890   C.3      498 ARG896   0.0000
  3993 CG     142.1530 141.8910 146.1040   C.3      498 ARG896   0.0000
  3994 CD     142.2850 142.0490 147.5920   C.3      498 ARG896   0.0000
  3995 NE     141.8230 140.8530 148.2760   N.pl3    498 ARG896   1.0000
  3996 CZ     141.5740 140.7890 149.5740   C.cat    498 ARG896   0.0000
  3997 NH1    141.1580 139.6570 150.1160   N.pl3    498 ARG896   1.0000
  3998 NH2    141.7440 141.8580 150.3290   N.pl3    498 ARG896   1.0000
  3999 N      140.7460 144.5940 143.5690   N.am     499 ILE897   0.0000
  4000 CA     139.4010 144.9860 143.1560   C.3      499 ILE897   0.0000
  4001 C      139.1740 144.6750 141.6840   C.2      499 ILE897   0.0000
  4002 O      138.0620 144.3310 141.2760   O.2      499 ILE897   0.0000
  4003 CB     139.1620 146.4730 143.4610   C.3      499 ILE897   0.0000
  4004 CG1    139.2280 146.7150 144.9610   C.3      499 ILE897   0.0000
  4005 CG2    137.8300 146.9090 142.9250   C.3      499 ILE897   0.0000
  4006 CD1    138.8500 148.1010 145.3520   C.3      499 ILE897   0.0000
  4007 N      140.2130 144.7910 140.8590   N.am     500 LEU898   0.0000
  4008 CA     140.0490 144.4090 139.4610   C.3      500 LEU898   0.0000
  4009 C      139.7730 142.9220 139.3180   C.2      500 LEU898   0.0000
  4010 O      138.9760 142.5180 138.4650   O.2      500 LEU898   0.0000
  4011 CB     141.2860 144.7730 138.6480   C.3      500 LEU898   0.0000
  4012 CG     141.4960 146.2360 138.3040   C.3      500 LEU898   0.0000
  4013 CD1    142.5670 146.3270 137.2480   C.3      500 LEU898   0.0000
  4014 CD2    140.2060 146.8560 137.8220   C.3      500 LEU898   0.0000
  4015 N      140.4250 142.0960 140.1280   N.am     501 CYS899   0.0000
  4016 CA     140.2370 140.6540 140.0590   C.3      501 CYS899   0.0000
  4017 C      138.8320 140.2260 140.4510   C.2      501 CYS899   0.0000
  4018 O      138.3600 139.1890 139.9800   O.2      501 CYS899   0.0000
  4019 CB     141.2600 139.9500 140.9470   C.3      501 CYS899   0.0000
  4020 SG     142.9570 140.2160 140.4480   S.3      501 CYS899   0.0000
  4021 N      138.1500 141.0060 141.2780   N.am     502 GLY900   0.0000
  4022 CA     136.7940 140.6930 141.6640   C.3      502 GLY900   0.0000
  4023 C      136.5870 140.4480 143.1330   C.2      502 GLY900   0.0000
  4024 O      135.5900 139.8240 143.5010   O.2      502 GLY900   0.0000
  4025 N      137.4830 140.9310 143.9900   N.am     503 GLU901   0.0000
  4026 CA     137.3750 140.7440 145.4350   C.3      503 GLU901   0.0000
  4027 C      137.4860 142.0930 146.1320   C.2      503 GLU901   0.0000
  4028 O      138.5630 142.4680 146.5950   O.2      503 GLU901   0.0000
  4029 CB     138.4360 139.7940 145.9160   C.3      503 GLU901   0.0000
  4030 CG     138.2410 138.3980 145.4190   C.3      503 GLU901   0.0000
  4031 CD     139.2690 137.4590 145.9700   C.ar     503 GLU901   0.0000
  4032 OE1    140.2360 137.9450 146.5790   O.co2    503 GLU901   0.0000
  4033 OE2    139.0950 136.2350 145.8250   O.co2    503 GLU901   0.0000
  4034 N      136.3700 142.7990 146.2570   N.am     504 TRP902   0.0000
  4035 CA     136.3860 144.1550 146.7800   C.3      504 TRP902   0.0000
  4036 C      135.7950 144.2920 148.1680   C.2      504 TRP902   0.0000
  4037 O      136.3220 145.0570 148.9700   O.2      504 TRP902   0.0000
  4038 CB     135.6440 145.0900 145.8310   C.3      504 TRP902   0.0000
  4039 CG     134.3700 144.5570 145.3680   C.2      504 TRP902   0.0000
  4040 CD1    134.1760 143.7080 144.3360   C.2      504 TRP902   0.0000
  4041 CD2    133.0830 144.8370 145.9070   C.ar     504 TRP902   0.0000
  4042 NE1    132.8440 143.4320 144.1930   N.pl3    504 TRP902   0.0000
  4043 CE2    132.1510 144.1190 145.1510   C.ar     504 TRP902   0.0000
  4044 CE3    132.6270 145.6280 146.9560   C.ar     504 TRP902   0.0000
  4045 CZ2    130.7910 144.1670 145.4110   C.ar     504 TRP902   0.0000
  4046 CZ3    131.2790 145.6760 147.2080   C.ar     504 TRP902   0.0000
  4047 CH2    130.3780 144.9500 146.4470   C.ar     504 TRP902   0.0000
  4048 N      134.7180 143.5760 148.4840   N.am     505 ILE903   0.0000
  4049 CA     134.0450 143.7960 149.7600   C.3      505 ILE903   0.0000
  4050 C      135.0020 143.5800 150.9260   C.2      505 ILE903   0.0000
  4051 O      134.9140 144.2690 151.9490   O.2      505 ILE903   0.0000
  4052 CB     132.7930 142.9070 149.8730   C.3      505 ILE903   0.0000
  4053 CG1    131.8210 143.4770 150.8920   C.3      505 ILE903   0.0000
  4054 CG2    133.1480 141.5130 150.2910   C.3      505 ILE903   0.0000
  4055 CD1    130.9470 144.5570 150.3600   C.3      505 ILE903   0.0000
  4056 N      135.9580 142.6610 150.7860   N.am     506 GLU904   0.0000
  4057 CA     136.7220 142.2670 151.9600   C.3      506 GLU904   0.0000
  4058 C      137.7660 143.3030 152.3390   C.2      506 GLU904   0.0000
  4059 O      138.2800 143.2690 153.4600   O.2      506 GLU904   0.0000
  4060 CB     137.3740 140.9050 151.7400   C.3      506 GLU904   0.0000
  4061 CG     138.0040 140.3310 153.0020   C.3      506 GLU904   0.0000
  4062 CD     138.5330 138.9260 152.8220   C.ar     506 GLU904   0.0000
  4063 OE1    138.4260 138.3830 151.7020   O.co2    506 GLU904   0.0000
  4064 OE2    139.0530 138.3650 153.8090   O.co2    506 GLU904   0.0000
  4065 N      138.0790 144.2310 151.4420   N.am     507 THR905   0.0000
  4066 CA     138.9060 145.3730 151.7960   C.3      507 THR905   0.0000
  4067 C      138.1050 146.6580 151.9190   C.2      507 THR905   0.0000
  4068 O      138.5600 147.5940 152.5840   O.2      507 THR905   0.0000
  4069 CB     140.0210 145.5710 150.7720   C.3      507 THR905   0.0000
  4070 OG1    140.8030 146.7040 151.1490   O.3      507 THR905   0.0000
  4071 CG2    139.4490 145.7880 149.3940   C.3      507 THR905   0.0000
  4072 N      136.9190 146.7230 151.3120   N.am     508 MET906   0.0000
  4073 CA     136.0330 147.8430 151.5830   C.3      508 MET906   0.0000
  4074 C      135.5550 147.8280 153.0230   C.2      508 MET906   0.0000
  4075 O      135.3390 148.8890 153.6030   O.2      508 MET906   0.0000
  4076 CB     134.8400 147.8310 150.6340   C.3      508 MET906   0.0000
  4077 CG     133.8250 148.9000 150.9330   C.3      508 MET906   0.0000
  4078 SD     132.1990 148.5160 150.2920   S.3      508 MET906   0.0000
  4079 CE     132.5180 148.6670 148.5510   C.3      508 MET906   0.0000
  4080 N      135.3890 146.6510 153.6270   N.am     509 TRP907   0.0000
  4081 CA     135.0710 146.6340 155.0490   C.3      509 TRP907   0.0000
  4082 C      136.1430 147.3500 155.8490   C.2      509 TRP907   0.0000
  4083 O      135.8340 148.1410 156.7430   O.2      509 TRP907   0.0000
  4084 CB     134.9140 145.2080 155.5590   C.3      509 TRP907   0.0000
  4085 CG     133.7710 144.4820 154.9730   C.2      509 TRP907   0.0000
  4086 CD1    132.6270 145.0160 154.4730   C.2      509 TRP907   0.0000
  4087 CD2    133.6600 143.0710 154.8120   C.ar     509 TRP907   0.0000
  4088 NE1    131.8070 144.0240 154.0130   N.pl3    509 TRP907   0.0000
  4089 CE2    132.4240 142.8180 154.2060   C.ar     509 TRP907   0.0000
  4090 CE3    134.4930 141.9960 155.1190   C.ar     509 TRP907   0.0000
  4091 CZ2    132.0000 141.5410 153.9030   C.ar     509 TRP907   0.0000
  4092 CZ3    134.0730 140.7330 154.8130   C.ar     509 TRP907   0.0000
  4093 CH2    132.8380 140.5110 154.2130   C.ar     509 TRP907   0.0000
  4094 N      137.4100 147.1080 155.5270   N.am     510 ASP908   0.0000
  4095 CA     138.4910 147.7770 156.2410   C.3      510 ASP908   0.0000
  4096 C      138.5000 149.2710 155.9420   C.2      510 ASP908   0.0000
  4097 O      138.5910 150.1000 156.8550   O.2      510 ASP908   0.0000
  4098 CB     139.8220 147.1370 155.8640   C.3      510 ASP908   0.0000
  4099 CG     139.8790 145.6650 156.2150   C.ar     510 ASP908   0.0000
  4100 OD1    139.0830 145.2260 157.0670   O.co2    510 ASP908   0.0000
  4101 OD2    140.7220 144.9450 155.6390   O.co2    510 ASP908   0.0000
  4102 N      138.3900 149.6300 154.6630   N.am     511 CYS909   0.0000
  4103 CA     138.4040 151.0360 154.2730   C.3      511 CYS909   0.0000
  4104 C      137.2400 151.8050 154.8730   C.2      511 CYS909   0.0000
  4105 O      137.3270 153.0220 155.0440   O.2      511 CYS909   0.0000
  4106 CB     138.3900 151.1520 152.7540   C.3      511 CYS909   0.0000
  4107 SG     137.8490 152.7320 152.1250   S.3      511 CYS909   0.0000
  4108 N      136.1470 151.1230 155.1980   N.am     512 MET910   0.0000
  4109 CA     135.0430 151.7860 155.8760   C.3      512 MET910   0.0000
  4110 C      135.2690 151.8140 157.3770   C.2      512 MET910   0.0000
  4111 O      134.8780 152.7700 158.0520   O.2      512 MET910   0.0000
  4112 CB     133.7260 151.0860 155.5440   C.3      512 MET910   0.0000
  4113 CG     133.2360 151.3560 154.1400   C.3      512 MET910   0.0000
  4114 SD     131.4650 151.1460 153.9400   S.3      512 MET910   0.0000
  4115 CE     131.3700 149.4060 153.5810   C.3      512 MET910   0.0000
  4116 N      135.9100 150.7810 157.9140   N.am     513 GLU911   0.0000
  4117 CA     136.2120 150.7520 159.3330   C.3      513 GLU911   0.0000
  4118 C      137.2500 151.7900 159.7190   C.2      513 GLU911   0.0000
  4119 O      137.3510 152.1360 160.8990   O.2      513 GLU911   0.0000
  4120 CB     136.6930 149.3590 159.7240   C.3      513 GLU911   0.0000
  4121 CG     136.7010 149.0930 161.2080   C.3      513 GLU911   0.0000
  4122 CD     135.3160 148.8700 161.7640   C.ar     513 GLU911   0.0000
  4123 OE1    134.3800 148.6850 160.9610   O.co2    513 GLU911   0.0000
  4124 OE2    135.1610 148.8740 163.0030   O.co2    513 GLU911   0.0000
  4125 N      138.0220 152.2970 158.7650   N.am     514 VAL912   0.0000
  4126 CA     139.0920 153.2330 159.0750   C.3      514 VAL912   0.0000
  4127 C      138.7850 154.6410 158.5790   C.2      514 VAL912   0.0000
  4128 O      139.0190 155.6110 159.2980   O.2      514 VAL912   0.0000
  4129 CB     140.4380 152.7210 158.5170   C.3      514 VAL912   0.0000
  4130 CG1    140.4450 152.7230 157.0080   C.3      514 VAL912   0.0000
  4131 CG2    141.5660 153.5490 159.0410   C.3      514 VAL912   0.0000
  4132 N      138.2480 154.7920 157.3700   N.am     515 SER913   0.0000
  4133 CA     138.0690 156.1150 156.7860   C.3      515 SER913   0.0000
  4134 C      136.6770 156.6860 157.0260   C.2      515 SER913   0.0000
  4135 O      136.5310 157.7130 157.6910   O.2      515 SER913   0.0000
  4136 CB     138.3490 156.0640 155.2850   C.3      515 SER913   0.0000
  4137 OG     137.6910 157.1270 154.6260   O.3      515 SER913   0.0000
  4138 N      135.6490 156.0300 156.5070   N.am     516 GLY914   0.0000
  4139 CA     134.3030 156.5590 156.5840   C.3      516 GLY914   0.0000
  4140 C      133.4500 156.0690 155.4370   C.2      516 GLY914   0.0000
  4141 O      133.8780 156.0980 154.2820   O.2      516 GLY914   0.0000
  4142 N      132.2200 155.6600 155.7460   N.am     517 GLN915   0.0000
  4143 CA     131.4540 154.8290 154.8250   C.3      517 GLN915   0.0000
  4144 C      131.1630 155.5380 153.5100   C.2      517 GLN915   0.0000
  4145 O      131.2010 154.9160 152.4440   O.2      517 GLN915   0.0000
  4146 CB     130.1540 154.3940 155.4880   C.3      517 GLN915   0.0000
  4147 CG     130.3380 153.9350 156.9060   C.3      517 GLN915   0.0000
  4148 CD     129.1890 153.0920 157.3670   C.2      517 GLN915   0.0000
  4149 OE1    128.2090 152.9250 156.6460   O.2      517 GLN915   0.0000
  4150 NE2    129.2980 152.5440 158.5690   N.am     517 GLN915   0.0000
  4151 N      130.8730 156.8310 153.5580   N.am     518 SER916   0.0000
  4152 CA     130.3670 157.5150 152.3780   C.3      518 SER916   0.0000
  4153 C      131.3620 157.4770 151.2250   C.2      518 SER916   0.0000
  4154 O      131.1190 156.8270 150.2020   O.2      518 SER916   0.0000
  4155 CB     130.0270 158.9620 152.7280   C.3      518 SER916   0.0000
  4156 OG     129.3930 159.0390 153.9920   O.3      518 SER916   0.0000
  4157 N      132.5050 158.1400 151.3970   N.am     519 LEU917   0.0000
  4158 CA     133.4510 158.2690 150.2960   C.3      519 LEU917   0.0000
  4159 C      134.1570 156.9580 150.0000   C.2      519 LEU917   0.0000
  4160 O      134.5630 156.7270 148.8580   O.2      519 LEU917   0.0000
  4161 CB     134.4760 159.3640 150.5940   C.3      519 LEU917   0.0000
  4162 CG     135.5780 159.0800 151.6110   C.3      519 LEU917   0.0000
  4163 CD1    136.6990 160.0840 151.4480   C.3      519 LEU917   0.0000
  4164 CD2    135.0370 159.1190 153.0270   C.3      519 LEU917   0.0000
  4165 N      134.2970 156.0870 150.9990   N.am     520 CYS918   0.0000
  4166 CA     134.9170 154.7880 150.7650   C.3      520 CYS918   0.0000
  4167 C      134.0340 153.9180 149.8860   C.2      520 CYS918   0.0000
  4168 O      134.5010 153.3250 148.9060   O.2      520 CYS918   0.0000
  4169 CB     135.1970 154.1000 152.0940   C.3      520 CYS918   0.0000
  4170 SG     135.8550 152.4710 151.9150   S.3      520 CYS918   0.0000
  4171 N      132.7490 153.8220 150.2290   N.am     521 LEU919   0.0000
  4172 CA     131.7980 153.1720 149.3410   C.3      521 LEU919   0.0000
  4173 C      131.8200 153.8120 147.9650   C.2      521 LEU919   0.0000
  4174 O      131.7820 153.1110 146.9510   O.2      521 LEU919   0.0000
  4175 CB     130.3930 153.2390 149.9340   C.3      521 LEU919   0.0000
  4176 CG     129.9590 152.0620 150.7990   C.3      521 LEU919   0.0000
  4177 CD1    128.8330 152.4740 151.7110   C.3      521 LEU919   0.0000
  4178 CD2    129.5330 150.9080 149.9240   C.3      521 LEU919   0.0000
  4179 N      131.9050 155.1420 147.9090   N.am     522 LEU920   0.0000
  4180 CA     131.9220 155.8210 146.6190   C.3      522 LEU920   0.0000
  4181 C      133.0910 155.3580 145.7580   C.2      522 LEU920   0.0000
  4182 O      132.8940 154.9010 144.6250   O.2      522 LEU920   0.0000
  4183 CB     131.9830 157.3320 146.8220   C.3      522 LEU920   0.0000
  4184 CG     132.1110 158.1370 145.5320   C.3      522 LEU920   0.0000
  4185 CD1    130.9250 157.8730 144.6330   C.3      522 LEU920   0.0000
  4186 CD2    132.2270 159.6100 145.8360   C.3      522 LEU920   0.0000
  4187 N      134.3130 155.4530 146.2810   N.am     523 VAL921   0.0000
  4188 CA     135.4820 155.1450 145.4650   C.3      523 VAL921   0.0000
  4189 C      135.5400 153.6570 145.1350   C.2      523 VAL921   0.0000
  4190 O      135.8920 153.2830 144.0120   O.2      523 VAL921   0.0000
  4191 CB     136.7770 155.6380 146.1410   C.3      523 VAL921   0.0000
  4192 CG1    136.9280 155.0700 147.5230   C.3      523 VAL921   0.0000
  4193 CG2    137.9810 155.2730 145.3020   C.3      523 VAL921   0.0000
  4194 N      135.1660 152.7750 146.0700   N.am     524 PHE922   0.0000
  4195 CA     135.2660 151.3480 145.7730   C.3      524 PHE922   0.0000
  4196 C      134.1930 150.9040 144.7930   C.2      524 PHE922   0.0000
  4197 O      134.4700 150.1080 143.8970   O.2      524 PHE922   0.0000
  4198 CB     135.1880 150.5200 147.0440   C.3      524 PHE922   0.0000
  4199 CG     136.5070 150.3060 147.6990   C.ar     524 PHE922   0.0000
  4200 CD1    137.3820 151.3540 147.8700   C.ar     524 PHE922   0.0000
  4201 CD2    136.8720 149.0610 148.1510   C.ar     524 PHE922   0.0000
  4202 CE1    138.5910 151.1630 148.4830   C.ar     524 PHE922   0.0000
  4203 CE2    138.0800 148.8680 148.7620   C.ar     524 PHE922   0.0000
  4204 CZ     138.9400 149.9200 148.9260   C.ar     524 PHE922   0.0000
  4205 N      132.9600 151.3840 144.9460   N.am     525 LEU923   0.0000
  4206 CA     131.9410 151.0780 143.9530   C.3      525 LEU923   0.0000
  4207 C      132.3360 151.6200 142.5900   C.2      525 LEU923   0.0000
  4208 O      132.1210 150.9610 141.5660   O.2      525 LEU923   0.0000
  4209 CB     130.5970 151.6590 144.3840   C.3      525 LEU923   0.0000
  4210 CG     129.6290 150.7440 145.1220   C.3      525 LEU923   0.0000
  4211 CD1    129.2510 149.6010 144.2220   C.3      525 LEU923   0.0000
  4212 CD2    130.2300 150.2360 146.4040   C.3      525 LEU923   0.0000
  4213 N      132.9230 152.8190 142.5560   N.am     526 LEU924   0.0000
  4214 CA     133.3430 153.3940 141.2860   C.3      526 LEU924   0.0000
  4215 C      134.4150 152.5430 140.6270   C.2      526 LEU924   0.0000
  4216 O      134.3410 152.2540 139.4290   O.2      526 LEU924   0.0000
  4217 CB     133.8470 154.8170 141.4980   C.3      526 LEU924   0.0000
  4218 CG     132.7660 155.8840 141.5450   C.3      526 LEU924   0.0000
  4219 CD1    133.3540 157.1820 142.0350   C.3      526 LEU924   0.0000
  4220 CD2    132.1680 156.0530 140.1640   C.3      526 LEU924   0.0000
  4221 N      135.4320 152.1440 141.3900   N.am     527 VAL925   0.0000
  4222 CA     136.5040 151.3640 140.7870   C.3      527 VAL925   0.0000
  4223 C      135.9950 149.9860 140.4020   C.2      527 VAL925   0.0000
  4224 O      136.3440 149.4710 139.3420   O.2      527 VAL925   0.0000
  4225 CB     137.7400 151.3040 141.7070   C.3      527 VAL925   0.0000
  4226 CG1    137.4960 150.4490 142.9130   C.3      527 VAL925   0.0000
  4227 CG2    138.9330 150.7830 140.9390   C.3      527 VAL925   0.0000
  4228 N      135.0970 149.4080 141.1990   N.am     528 MET926   0.0000
  4229 CA     134.4690 148.1510 140.8170   C.3      528 MET926   0.0000
  4230 C      133.8160 148.2740 139.4510   C.2      528 MET926   0.0000
  4231 O      134.2270 147.6140 138.4920   O.2      528 MET926   0.0000
  4232 CB     133.4410 147.7360 141.8640   C.3      528 MET926   0.0000
  4233 CG     132.8320 146.3890 141.5940   C.3      528 MET926   0.0000
  4234 SD     134.1120 145.1390 141.4580   S.3      528 MET926   0.0000
  4235 CE     133.1600 143.6990 140.9940   C.3      528 MET926   0.0000
  4236 N      132.8260 149.1590 139.3350   N.am     529 VAL927   0.0000
  4237 CA     132.0800 149.2760 138.0850   C.3      529 VAL927   0.0000
  4238 C      133.0110 149.6200 136.9260   C.2      529 VAL927   0.0000
  4239 O      133.0660 148.8990 135.9250   O.2      529 VAL927   0.0000
  4240 CB     130.9490 150.3070 138.2270   C.3      529 VAL927   0.0000
  4241 CG1    130.1740 150.3970 136.9390   C.3      529 VAL927   0.0000
  4242 CG2    130.0290 149.9220 139.3610   C.3      529 VAL927   0.0000
  4243 N      133.7770 150.7060 137.0510   N.am     530 ILE928   0.0000
  4244 CA     134.5730 151.1880 135.9250   C.3      530 ILE928   0.0000
  4245 C      135.6520 150.1800 135.5470   C.2      530 ILE928   0.0000
  4246 O      135.8120 149.8330 134.3710   O.2      530 ILE928   0.0000
  4247 CB     135.1860 152.5620 136.2460   C.3      530 ILE928   0.0000
  4248 CG1    134.0930 153.6050 136.4590   C.3      530 ILE928   0.0000
  4249 CG2    136.1000 153.0060 135.1280   C.3      530 ILE928   0.0000
  4250 CD1    133.2820 153.8880 135.2230   C.3      530 ILE928   0.0000
  4251 N      136.4390 149.7290 136.5250   N.am     531 GLY929   0.0000
  4252 CA     137.5340 148.8310 136.2240   C.3      531 GLY929   0.0000
  4253 C      137.0680 147.4930 135.6950   C.2      531 GLY929   0.0000
  4254 O      137.6410 146.9670 134.7440   O.2      531 GLY929   0.0000
  4255 N      136.0340 146.9100 136.3060   N.am     532 ASN930   0.0000
  4256 CA     135.5090 145.6760 135.7490   C.3      532 ASN930   0.0000
  4257 C      134.9460 145.9010 134.3570   C.2      532 ASN930   0.0000
  4258 O      135.0370 145.0120 133.5110   O.2      532 ASN930   0.0000
  4259 CB     134.4540 145.0810 136.6730   C.3      532 ASN930   0.0000
  4260 CG     135.0560 144.1690 137.7090   C.2      532 ASN930   0.0000
  4261 OD1    135.1670 142.9670 137.5030   O.2      532 ASN930   0.0000
  4262 ND2    135.4620 144.7380 138.8260   N.am     532 ASN930   0.0000
  4263 N      134.4220 147.0930 134.0760   N.am     533 LEU931   0.0000
  4264 CA     133.9040 147.3610 132.7420   C.3      533 LEU931   0.0000
  4265 C      135.0230 147.4280 131.7120   C.2      533 LEU931   0.0000
  4266 O      134.8900 146.8890 130.6080   O.2      533 LEU931   0.0000
  4267 CB     133.0980 148.6540 132.7640   C.3      533 LEU931   0.0000
  4268 CG     132.2630 149.0030 131.5440   C.3      533 LEU931   0.0000
  4269 CD1    131.0440 149.7360 132.0280   C.3      533 LEU931   0.0000
  4270 CD2    133.0440 149.8730 130.5920   C.3      533 LEU931   0.0000
  4271 N      136.1370 148.0790 132.0480   N.am     534 VAL932   0.0000
  4272 CA     137.2310 148.1690 131.0820   C.3      534 VAL932   0.0000
  4273 C      137.9320 146.8230 130.9450   C.2      534 VAL932   0.0000
  4274 O      138.3750 146.4550 129.8530   O.2      534 VAL932   0.0000
  4275 CB     138.2180 149.2910 131.4510   C.3      534 VAL932   0.0000
  4276 CG1    137.5090 150.6270 131.4760   C.3      534 VAL932   0.0000
  4277 CG2    138.8830 149.0160 132.7710   C.3      534 VAL932   0.0000
  4278 N      138.0230 146.0560 132.0360   N.am     535 VAL933   0.0000
  4279 CA     138.5580 144.7000 131.9510   C.3      535 VAL933   0.0000
  4280 C      137.6730 143.8410 131.0640   C.2      535 VAL933   0.0000
  4281 O      138.1640 143.0580 130.2450   O.2      535 VAL933   0.0000
  4282 CB     138.7140 144.0920 133.3560   C.3      535 VAL933   0.0000
  4283 CG1    139.0020 142.6260 133.2600   C.3      535 VAL933   0.0000
  4284 CG2    139.8450 144.7690 134.0900   C.3      535 VAL933   0.0000
  4285 N      136.3580 143.9940 131.1900   N.am     536 LEU934   0.0000
  4286 CA     135.4350 143.2400 130.3560   C.3      536 LEU934   0.0000
  4287 C      135.5730 143.6310 128.8930   C.2      536 LEU934   0.0000
  4288 O      135.5900 142.7690 128.0080   O.2      536 LEU934   0.0000
  4289 CB     134.0110 143.4710 130.8420   C.3      536 LEU934   0.0000
  4290 CG     132.9850 142.5100 130.2830   C.3      536 LEU934   0.0000
  4291 CD1    133.4340 141.1300 130.6380   C.3      536 LEU934   0.0000
  4292 CD2    131.6400 142.8070 130.8930   C.3      536 LEU934   0.0000
  4293 N      135.6640 144.9320 128.6160   N.am     537 ASN935   0.0000
  4294 CA     135.8130 145.3740 127.2340   C.3      537 ASN935   0.0000
  4295 C      137.1150 144.8670 126.6330   C.2      537 ASN935   0.0000
  4296 O      137.1450 144.4400 125.4750   O.2      537 ASN935   0.0000
  4297 CB     135.7430 146.8940 127.1560   C.3      537 ASN935   0.0000
  4298 CG     134.3720 147.3870 126.7790   C.2      537 ASN935   0.0000
  4299 OD1    134.0180 147.4260 125.6030   O.2      537 ASN935   0.0000
  4300 ND2    133.5870 147.7730 127.7750   N.am     537 ASN935   0.0000
  4301 N      138.2020 144.8990 127.4070   N.am     538 LEU936   0.0000
  4302 CA     139.4830 144.3920 126.9240   C.3      538 LEU936   0.0000
  4303 C      139.4060 142.8980 126.6470   C.2      538 LEU936   0.0000
  4304 O      139.8500 142.4200 125.5940   O.2      538 LEU936   0.0000
  4305 CB     140.5710 144.6920 127.9520   C.3      538 LEU936   0.0000
  4306 CG     141.9570 144.1000 127.7440   C.3      538 LEU936   0.0000
  4307 CD1    142.4920 144.4930 126.3930   C.3      538 LEU936   0.0000
  4308 CD2    142.8840 144.5770 128.8410   C.3      538 LEU936   0.0000
  4309 N      138.8480 142.1460 127.5950   N.am     539 PHE937   0.0000
  4310 CA     138.6910 140.7090 127.4350   C.3      539 PHE937   0.0000
  4311 C      137.9030 140.3840 126.1780   C.2      539 PHE937   0.0000
  4312 O      138.2980 139.5210 125.3870   O.2      539 PHE937   0.0000
  4313 CB     137.9990 140.1470 128.6720   C.3      539 PHE937   0.0000
  4314 CG     138.0180 138.6600 128.7610   C.ar     539 PHE937   0.0000
  4315 CD1    137.0510 137.9070 128.1260   C.ar     539 PHE937   0.0000
  4316 CD2    138.9860 138.0150 129.5030   C.ar     539 PHE937   0.0000
  4317 CE1    137.0610 136.5440 128.2150   C.ar     539 PHE937   0.0000
  4318 CE2    139.0010 136.6520 129.5960   C.ar     539 PHE937   0.0000
  4319 CZ     138.0370 135.9150 128.9510   C.ar     539 PHE937   0.0000
  4320 N      136.7900 141.0840 125.9650   N.am     540 LEU938   0.0000
  4321 CA     135.9430 140.7830 124.8190   C.3      540 LEU938   0.0000
  4322 C      136.5850 141.2150 123.5110   C.2      540 LEU938   0.0000
  4323 O      136.4310 140.5280 122.4980   O.2      540 LEU938   0.0000
  4324 CB     134.5820 141.4410 124.9860   C.3      540 LEU938   0.0000
  4325 CG     133.5270 140.5330 125.6070   C.3      540 LEU938   0.0000
  4326 CD1    134.0920 139.7440 126.7760   C.3      540 LEU938   0.0000
  4327 CD2    132.3620 141.3710 126.0650   C.3      540 LEU938   0.0000
  4328 N      137.3190 142.3280 123.5070   N.am     541 ALA939   0.0000
  4329 CA     138.0300 142.7270 122.3000   C.3      541 ALA939   0.0000
  4330 C      139.0690 141.6880 121.9110   C.2      541 ALA939   0.0000
  4331 O      139.1820 141.3240 120.7360   O.2      541 ALA939   0.0000
  4332 CB     138.6840 144.0910 122.5000   C.3      541 ALA939   0.0000
  4333 N      139.8310 141.1910 122.8860   N.am     542 LEU940   0.0000
  4334 CA     140.8140 140.1490 122.5960   C.3      542 LEU940   0.0000
  4335 C      140.1350 138.8790 122.0940   C.2      542 LEU940   0.0000
  4336 O      140.5380 138.2990 121.0760   O.2      542 LEU940   0.0000
  4337 CB     141.6480 139.8550 123.8440   C.3      542 LEU940   0.0000
  4338 CG     143.0060 140.5390 123.9950   C.3      542 LEU940   0.0000
  4339 CD1    142.8830 142.0240 123.7520   C.3      542 LEU940   0.0000
  4340 CD2    143.5740 140.2770 125.3730   C.3      542 LEU940   0.0000
  4341 N      139.0900 138.4370 122.7990   N.am     543 LEU941   0.0000
  4342 CA     138.4130 137.1950 122.4460   C.3      543 LEU941   0.0000
  4343 C      137.7260 137.2990 121.0900   C.2      543 LEU941   0.0000
  4344 O      137.5070 136.2840 120.4210   O.2      543 LEU941   0.0000
  4345 CB     137.4150 136.8340 123.5430   C.3      543 LEU941   0.0000
  4346 CG     136.3760 135.7340 123.3470   C.3      543 LEU941   0.0000
  4347 CD1    136.1330 135.0400 124.6710   C.3      543 LEU941   0.0000
  4348 CD2    135.0700 136.2930 122.8100   C.3      543 LEU941   0.0000
  4349 N      137.3690 138.5130 120.6670   N.am     544 LEU942   0.0000
  4350 CA     136.8000 138.6890 119.3350   C.3      544 LEU942   0.0000
  4351 C      137.8900 138.7130 118.2700   C.2      544 LEU942   0.0000
  4352 O      137.7750 138.0480 117.2350   O.2      544 LEU942   0.0000
  4353 CB     135.9690 139.9690 119.2800   C.3      544 LEU942   0.0000
  4354 CG     134.4570 139.8410 119.4570   C.3      544 LEU942   0.0000
  4355 CD1    133.8600 139.1290 118.2660   C.3      544 LEU942   0.0000
  4356 CD2    134.1140 139.1110 120.7360   C.3      544 LEU942   0.0000
  4357 N      138.9590 139.4760 118.5050   N.am     545 SER943   0.0000
  4358 CA     140.0280 139.5780 117.5210   C.3      545 SER943   0.0000
  4359 C      140.8520 138.3050 117.4060   C.2      545 SER943   0.0000
  4360 O      141.7080 138.2260 116.5190   O.2      545 SER943   0.0000
  4361 CB     140.9460 140.7550 117.8600   C.3      545 SER943   0.0000
  4362 OG     142.1920 140.6420 117.1930   O.3      545 SER943   0.0000
  4363 N      140.6290 137.3160 118.2760   N.am     546 SER944   0.0000
  4364 CA     141.3420 136.0490 118.1420   C.3      546 SER944   0.0000
  4365 C      141.0140 135.3270 116.8410   C.2      546 SER944   0.0000
  4366 O      141.7730 134.4450 116.4270   O.2      546 SER944   0.0000
  4367 CB     141.0240 135.1270 119.3220   C.3      546 SER944   0.0000
  4368 OG     139.8790 134.3300 119.0620   O.3      546 SER944   0.0000
  4369 N      139.9100 135.6770 116.1910   N.am     547 PHE945   0.0000
  4370 CA     139.4640 134.9580 115.0020   C.3      547 PHE945   0.0000
  4371 C      140.1880 135.4370 113.7470   C.2      547 PHE945   0.0000
  4372 O      139.9480 134.9310 112.6510   O.2      547 PHE945   0.0000
  4373 CB     137.9500 135.1090 114.8210   C.3      547 PHE945   0.0000
  4374 CG     137.1480 134.7270 116.0350   C.ar     547 PHE945   0.0000
  4375 CD1    137.6550 133.8490 116.9780   C.ar     547 PHE945   0.0000
  4376 CD2    135.8820 135.2460 116.2280   C.ar     547 PHE945   0.0000
  4377 CE1    136.9220 133.5050 118.0870   C.ar     547 PHE945   0.0000
  4378 CE2    135.1430 134.9020 117.3340   C.ar     547 PHE945   0.0000
  4379 CZ     135.6640 134.0310 118.2640   C.ar     547 PHE945   0.0000
  4380 N      118.4400  76.2040 116.1580   N.3      548 GLY1190   0.0000
  4381 CA     117.2560  76.0690 115.3310   C.3      548 GLY1190   0.0000
  4382 C      116.3630  77.2920 115.3660   C.2      548 GLY1190   0.0000
  4383 O      116.8170  78.3880 115.6860   O.2      548 GLY1190   0.0000
  4384 N      115.0830  77.1020 115.0370   N.am     549 LYS1191   0.0000
  4385 CA     114.1190  78.1960 115.0250   C.3      549 LYS1191   0.0000
  4386 C      113.8390  78.7580 116.4120   C.2      549 LYS1191   0.0000
  4387 O      113.2990  79.8650 116.5170   O.2      549 LYS1191   0.0000
  4388 CB     112.8060  77.7360 114.3890   C.3      549 LYS1191   0.0000
  4389 CG     112.9660  77.0350 113.0500   C.3      549 LYS1191   0.0000
  4390 CD     113.7690  77.8680 112.0690   C.3      549 LYS1191   0.0000
  4391 CE     113.6880  77.2830 110.6710   C.3      549 LYS1191   0.0000
  4392 NZ     114.7460  77.8320 109.7840   N.4      549 LYS1191   1.0000
  4393 N      114.1820  78.0220 117.4710   N.am     550 VAL1192   0.0000
  4394 CA     114.0470  78.5560 118.8230   C.3      550 VAL1192   0.0000
  4395 C      114.9630  79.7600 119.0070   C.2      550 VAL1192   0.0000
  4396 O      114.6670  80.6720 119.7870   O.2      550 VAL1192   0.0000
  4397 CB     114.3270  77.4500 119.8600   C.3      550 VAL1192   0.0000
  4398 CG1    115.6930  76.8210 119.6190   C.3      550 VAL1192   0.0000
  4399 CG2    114.2120  77.9930 121.2800   C.3      550 VAL1192   0.0000
  4400 N      116.0780  79.7920 118.2750   N.am     551 TRP1193   0.0000
  4401 CA     116.9380  80.9700 118.2720   C.3      551 TRP1193   0.0000
  4402 C      116.1760  82.1980 117.7890   C.2      551 TRP1193   0.0000
  4403 O      116.1480  83.2320 118.4650   O.2      551 TRP1193   0.0000
  4404 CB     118.1670  80.7190 117.3980   C.3      551 TRP1193   0.0000
  4405 CG     119.0980  81.8870 117.3250   C.2      551 TRP1193   0.0000
  4406 CD1    119.1250  82.8500 116.3610   C.2      551 TRP1193   0.0000
  4407 CD2    120.1510  82.2060 118.2420   C.ar     551 TRP1193   0.0000
  4408 NE1    120.1210  83.7580 116.6270   N.pl3    551 TRP1193   0.0000
  4409 CE2    120.7670  83.3840 117.7760   C.ar     551 TRP1193   0.0000
  4410 CE3    120.6290  81.6140 119.4140   C.ar     551 TRP1193   0.0000
  4411 CZ2    121.8360  83.9800 118.4390   C.ar     551 TRP1193   0.0000
  4412 CZ3    121.6910  82.2090 120.0720   C.ar     551 TRP1193   0.0000
  4413 CH2    122.2830  83.3780 119.5830   C.ar     551 TRP1193   0.0000
  4414 N      115.5620  82.1040 116.6040   N.am     552 TRP1194   0.0000
  4415 CA     114.7580  83.2120 116.0990   C.3      552 TRP1194   0.0000
  4416 C      113.6230  83.5570 117.0490   C.2      552 TRP1194   0.0000
  4417 O      113.3560  84.7390 117.2870   O.2      552 TRP1194   0.0000
  4418 CB     114.1860  82.8850 114.7190   C.3      552 TRP1194   0.0000
  4419 CG     115.0440  83.3170 113.5680   C.2      552 TRP1194   0.0000
  4420 CD1    115.2610  84.5950 113.1440   C.2      552 TRP1194   0.0000
  4421 CD2    115.7650  82.4670 112.6670   C.ar     552 TRP1194   0.0000
  4422 NE1    116.0910  84.5960 112.0490   N.pl3    552 TRP1194   0.0000
  4423 CE2    116.4130  83.3020 111.7350   C.ar     552 TRP1194   0.0000
  4424 CE3    115.9340  81.0830 112.5650   C.ar     552 TRP1194   0.0000
  4425 CZ2    117.2170  82.7980 110.7150   C.ar     552 TRP1194   0.0000
  4426 CZ3    116.7320  80.5850 111.5520   C.ar     552 TRP1194   0.0000
  4427 CH2    117.3630  81.4410 110.6400   C.ar     552 TRP1194   0.0000
  4428 N      112.9470  82.5450 117.5970   N.am     553 ARG1195   0.0000
  4429 CA     111.8620  82.7910 118.5410   C.3      553 ARG1195   0.0000
  4430 C      112.3370  83.6390 119.7160   C.2      553 ARG1195   0.0000
  4431 O      111.7970  84.7220 119.9790   O.2      553 ARG1195   0.0000
  4432 CB     111.2940  81.4620 119.0380   C.3      553 ARG1195   0.0000
  4433 CG     110.3020  81.6190 120.1720   C.3      553 ARG1195   0.0000
  4434 CD     109.9940  80.2920 120.8360   C.3      553 ARG1195   0.0000
  4435 NE     109.0950  79.4660 120.0400   N.pl3    553 ARG1195   1.0000
  4436 CZ     108.7800  78.2120 120.3410   C.cat    553 ARG1195   0.0000
  4437 NH1    109.2940  77.6390 121.4200   N.pl3    553 ARG1195   1.0000
  4438 NH2    107.9520  77.5280 119.5640   N.pl3    553 ARG1195   1.0000
  4439 N      113.3520  83.1540 120.4350   N.am     554 LEU1196   0.0000
  4440 CA     113.8300  83.8500 121.6230   C.3      554 LEU1196   0.0000
  4441 C      114.3800  85.2260 121.2800   C.2      554 LEU1196   0.0000
  4442 O      114.1530  86.1870 122.0210   O.2      554 LEU1196   0.0000
  4443 CB     114.8970  83.0150 122.3310   C.3      554 LEU1196   0.0000
  4444 CG     115.1990  83.4320 123.7710   C.3      554 LEU1196   0.0000
  4445 CD1    113.9440  83.3350 124.6170   C.3      554 LEU1196   0.0000
  4446 CD2    116.3230  82.5980 124.3700   C.3      554 LEU1196   0.0000
  4447 N      115.1080  85.3440 120.1690   N.am     555 ARG1197   0.0000
  4448 CA     115.6710  86.6380 119.8100   C.3      555 ARG1197   0.0000
  4449 C      114.5740  87.6400 119.4750   C.2      555 ARG1197   0.0000
  4450 O      114.6870  88.8240 119.8050   O.2      555 ARG1197   0.0000
  4451 CB     116.6410  86.4840 118.6410   C.3      555 ARG1197   0.0000
  4452 CG     117.2130  87.7960 118.1350   C.3      555 ARG1197   0.0000
  4453 CD     117.3370  87.7900 116.6260   C.3      555 ARG1197   0.0000
  4454 NE     116.2670  87.0180 116.0040   N.pl3    555 ARG1197   1.0000
  4455 CZ     115.0340  87.4720 115.8030   C.cat    555 ARG1197   0.0000
  4456 NH1    114.7100  88.7040 116.1690   N.pl3    555 ARG1197   1.0000
  4457 NH2    114.1260  86.6920 115.2320   N.pl3    555 ARG1197   1.0000
  4458 N      113.4880  87.1820 118.8450   N.am     556 LYS1198   0.0000
  4459 CA     112.3910  88.0930 118.5390   C.3      556 LYS1198   0.0000
  4460 C      111.6440  88.5000 119.8000   C.2      556 LYS1198   0.0000
  4461 O      111.2450  89.6610 119.9410   O.2      556 LYS1198   0.0000
  4462 CB     111.4390  87.4550 117.5350   C.3      556 LYS1198   0.0000
  4463 CG     110.6050  88.4620 116.7630   C.3      556 LYS1198   0.0000
  4464 CD     111.4420  89.2260 115.7490   C.3      556 LYS1198   0.0000
  4465 CE     110.5750  89.7790 114.6280   C.3      556 LYS1198   0.0000
  4466 NZ     109.8120  88.7050 113.9330   N.4      556 LYS1198   1.0000
  4467 N      111.4440  87.5590 120.7270   N.am     557 THR1199   0.0000
  4468 CA     110.8700  87.9320 122.0190   C.3      557 THR1199   0.0000
  4469 C      111.7430  88.9540 122.7370   C.2      557 THR1199   0.0000
  4470 O      111.2320  89.9230 123.3120   O.2      557 THR1199   0.0000
  4471 CB     110.6670  86.6990 122.9000   C.3      557 THR1199   0.0000
  4472 OG1    111.9390  86.2100 123.3460   O.3      557 THR1199   0.0000
  4473 CG2    109.9080  85.6140 122.1560   C.3      557 THR1199   0.0000
  4474 N      113.0620  88.7620 122.7030   N.am     558 CYS1200   0.0000
  4475 CA     113.9600  89.6940 123.3720   C.3      558 CYS1200   0.0000
  4476 C      113.9210  91.0660 122.7130   C.2      558 CYS1200   0.0000
  4477 O      113.9020  92.0880 123.4040   O.2      558 CYS1200   0.0000
  4478 CB     115.3820  89.1380 123.3780   C.3      558 CYS1200   0.0000
  4479 SG     115.7000  87.9520 124.6980   S.3      558 CYS1200   0.0000
  4480 N      113.9170  91.1080 121.3800   N.am     559 TYR1201   0.0000
  4481 CA     113.7940  92.3810 120.6800   C.3      559 TYR1201   0.0000
  4482 C      112.4970  93.0840 121.0540   C.2      559 TYR1201   0.0000
  4483 O      112.4900  94.2900 121.3320   O.2      559 TYR1201   0.0000
  4484 CB     113.8660  92.1510 119.1710   C.3      559 TYR1201   0.0000
  4485 CG     114.0640  93.3970 118.3350   C.ar     559 TYR1201   0.0000
  4486 CD1    113.0660  94.3560 118.2280   C.ar     559 TYR1201   0.0000
  4487 CD2    115.2400  93.5980 117.6260   C.ar     559 TYR1201   0.0000
  4488 CE1    113.2410  95.4860 117.4610   C.ar     559 TYR1201   0.0000
  4489 CE2    115.4230  94.7260 116.8530   C.ar     559 TYR1201   0.0000
  4490 CZ     114.4210  95.6670 116.7740   C.ar     559 TYR1201   0.0000
  4491 OH     114.6020  96.7920 116.0040   O.3      559 TYR1201   0.0000
  4492 N      111.3860  92.3460 121.0680   N.am     560 ARG1202   0.0000
  4493 CA     110.1030  92.9540 121.3950   C.3      560 ARG1202   0.0000
  4494 C      110.0930  93.4760 122.8250   C.2      560 ARG1202   0.0000
  4495 O      109.5200  94.5350 123.1080   O.2      560 ARG1202   0.0000
  4496 CB     108.9750  91.9460 121.1790   C.3      560 ARG1202   0.0000
  4497 CG     107.5810  92.5230 121.3690   C.3      560 ARG1202   0.0000
  4498 CD     106.5550  91.4140 121.5100   C.3      560 ARG1202   0.0000
  4499 NE     106.6880  90.4180 120.4510   N.pl3    560 ARG1202   1.0000
  4500 CZ     106.5500  89.1110 120.6350   C.cat    560 ARG1202   0.0000
  4501 NH1    106.2850  88.6380 121.8440   N.pl3    560 ARG1202   1.0000
  4502 NH2    106.6840  88.2770 119.6130   N.pl3    560 ARG1202   1.0000
  4503 N      110.7330  92.7500 123.7430   N.am     561 ILE1203   0.0000
  4504 CA     110.6770  93.1490 125.1450   C.3      561 ILE1203   0.0000
  4505 C      111.6520  94.2860 125.4220   C.2      561 ILE1203   0.0000
  4506 O      111.4500  95.0800 126.3480   O.2      561 ILE1203   0.0000
  4507 CB     110.9270  91.9380 126.0610   C.3      561 ILE1203   0.0000
  4508 CG1    110.3960  92.2260 127.4640   C.3      561 ILE1203   0.0000
  4509 CG2    112.4020  91.5950 126.1210   C.3      561 ILE1203   0.0000
  4510 CD1    108.9510  92.6790 127.4820   C.3      561 ILE1203   0.0000
  4511 N      112.7160  94.3990 124.6240   N.am     562 VAL1204   0.0000
  4512 CA     113.6680  95.4790 124.8530   C.3      562 VAL1204   0.0000
  4513 C      113.1860  96.7590 124.1910   C.2      562 VAL1204   0.0000
  4514 O      113.4740  97.8580 124.6750   O.2      562 VAL1204   0.0000
  4515 CB     115.0770  95.0830 124.3740   C.3      562 VAL1204   0.0000
  4516 CG1    115.1690  95.1050 122.8590   C.3      562 VAL1204   0.0000
  4517 CG2    116.1150  96.0000 124.9890   C.3      562 VAL1204   0.0000
  4518 N      112.4460  96.6520 123.0870   N.am     563 GLU1205   0.0000
  4519 CA     111.8110  97.8450 122.5440   C.3      563 GLU1205   0.0000
  4520 C      110.5010  98.1710 123.2440   C.2      563 GLU1205   0.0000
  4521 O      109.8460  99.1500 122.8710   O.2      563 GLU1205   0.0000
  4522 CB     111.5760  97.6880 121.0420   C.3      563 GLU1205   0.0000
  4523 CG     111.7160  98.9810 120.2530   C.3      563 GLU1205   0.0000
  4524 CD     113.1580  99.4180 120.0910   C.ar     563 GLU1205   0.0000
  4525 OE1    114.0660  98.6210 120.4050   O.co2    563 GLU1205   0.0000
  4526 OE2    113.3840 100.5600 119.6420   O.co2    563 GLU1205   0.0000
  4527 N      110.1120  97.3810 124.2400   N.am     564 HIS1206   0.0000
  4528 CA     108.9080  97.6310 125.0180   C.3      564 HIS1206   0.0000
  4529 C      109.1590  98.7540 126.0170   C.2      564 HIS1206   0.0000
  4530 O      110.0950  98.6890 126.8200   O.2      564 HIS1206   0.0000
  4531 CB     108.4760  96.3540 125.7390   C.3      564 HIS1206   0.0000
  4532 CG     107.0660  96.3810 126.2360   C.2      564 HIS1206   0.0000
  4533 ND1    106.7500  96.4950 127.5720   N.pl3    564 HIS1206   0.0000
  4534 CD2    105.8870  96.3070 125.5750   C.2      564 HIS1206   0.0000
  4535 CE1    105.4380  96.4860 127.7140   C.2      564 HIS1206   0.0000
  4536 NE2    104.8900  96.3760 126.5170   N.2      564 HIS1206   0.0000
  4537 N      108.3110  99.7840 125.9630   N.am     565 SER1207   0.0000
  4538 CA     108.5520 100.9850 126.7560   C.3      565 SER1207   0.0000
  4539 C      108.4790 100.7090 128.2500   C.2      565 SER1207   0.0000
  4540 O      109.2040 101.3380 129.0280   O.2      565 SER1207   0.0000
  4541 CB     107.5500 102.0760 126.3890   C.3      565 SER1207   0.0000
  4542 OG     106.2520 101.7420 126.8430   O.3      565 SER1207   0.0000
  4543 N      107.6040  99.7980 128.6740   N.am     566 TRP1208   0.0000
  4544 CA     107.4950  99.5200 130.0990   C.3      566 TRP1208   0.0000
  4545 C      108.7870  98.9340 130.6500   C.2      566 TRP1208   0.0000
  4546 O      109.1350  99.1930 131.8030   O.2      566 TRP1208   0.0000
  4547 CB     106.3100  98.5940 130.3720   C.3      566 TRP1208   0.0000
  4548 CG     104.9690  99.2330 130.1140   C.2      566 TRP1208   0.0000
  4549 CD1    103.9870  98.7660 129.2940   C.2      566 TRP1208   0.0000
  4550 CD2    104.4690 100.4540 130.6800   C.ar     566 TRP1208   0.0000
  4551 NE1    102.9100  99.6150 129.3090   N.pl3    566 TRP1208   0.0000
  4552 CE2    103.1800 100.6600 130.1530   C.ar     566 TRP1208   0.0000
  4553 CE3    104.9860 101.3930 131.5790   C.ar     566 TRP1208   0.0000
  4554 CZ2    102.4000 101.7630 130.4940   C.ar     566 TRP1208   0.0000
  4555 CZ3    104.2110 102.4900 131.9150   C.ar     566 TRP1208   0.0000
  4556 CH2    102.9320 102.6640 131.3730   C.ar     566 TRP1208   0.0000
  4557 N      109.5300  98.1820 129.8360   N.am     567 PHE1209   0.0000
  4558 CA     110.8400  97.6930 130.2590   C.3      567 PHE1209   0.0000
  4559 C      111.8160  98.8450 130.4770   C.2      567 PHE1209   0.0000
  4560 O      112.5790  98.8550 131.4560   O.2      567 PHE1209   0.0000
  4561 CB     111.3790  96.7200 129.2130   C.3      567 PHE1209   0.0000
  4562 CG     112.7310  96.1560 129.5350   C.ar     567 PHE1209   0.0000
  4563 CD1    113.0080  95.6600 130.7970   C.ar     567 PHE1209   0.0000
  4564 CD2    113.7180  96.0980 128.5650   C.ar     567 PHE1209   0.0000
  4565 CE1    114.2460  95.1300 131.0860   C.ar     567 PHE1209   0.0000
  4566 CE2    114.9580  95.5700 128.8490   C.ar     567 PHE1209   0.0000
  4567 CZ     115.2230  95.0860 130.1100   C.ar     567 PHE1209   0.0000
  4568 N      111.8070  99.8220 129.5680   N.am     568 GLU1210   0.0000
  4569 CA     112.6820 100.9800 129.7070   C.3      568 GLU1210   0.0000
  4570 C      112.3360 101.7740 130.9570   C.2      568 GLU1210   0.0000
  4571 O      113.2250 102.1800 131.7100   O.2      568 GLU1210   0.0000
  4572 CB     112.5890 101.8740 128.4690   C.3      568 GLU1210   0.0000
  4573 CG     113.5240 103.0710 128.4970   C.3      568 GLU1210   0.0000
  4574 CD     112.9870 104.2110 129.3390   C.ar     568 GLU1210   0.0000
  4575 OE1    111.7520 104.2940 129.5060   O.co2    568 GLU1210   0.0000
  4576 OE2    113.8000 105.0210 129.8330   O.co2    568 GLU1210   0.0000
  4577 N      111.0470 102.0140 131.1930   N.am     569 THR1211   0.0000
  4578 CA     110.6590 102.7200 132.4080   C.3      569 THR1211   0.0000
  4579 C      110.9940 101.9020 133.6500   C.2      569 THR1211   0.0000
  4580 O      111.3390 102.4650 134.6980   O.2      569 THR1211   0.0000
  4581 CB     109.1700 103.0630 132.3590   C.3      569 THR1211   0.0000
  4582 OG1    108.9310 103.9700 131.2780   O.3      569 THR1211   0.0000
  4583 CG2    108.7240 103.7170 133.6500   C.3      569 THR1211   0.0000
  4584 N      110.9350 100.5760 133.5390   N.am     570 PHE1212   0.0000
  4585 CA     111.3620  99.7180 134.6330   C.3      570 PHE1212   0.0000
  4586 C      112.8110  99.9880 134.9950   C.2      570 PHE1212   0.0000
  4587 O      113.1250 100.2900 136.1500   O.2      570 PHE1212   0.0000
  4588 CB     111.1660  98.2540 134.2450   C.3      570 PHE1212   0.0000
  4589 CG     111.8000  97.2870 135.1930   C.ar     570 PHE1212   0.0000
  4590 CD1    111.5480  97.3630 136.5500   C.ar     570 PHE1212   0.0000
  4591 CD2    112.6390  96.2950 134.7260   C.ar     570 PHE1212   0.0000
  4592 CE1    112.1250  96.4710 137.4250   C.ar     570 PHE1212   0.0000
  4593 CE2    113.2190  95.3990 135.5960   C.ar     570 PHE1212   0.0000
  4594 CZ     112.9620  95.4880 136.9480   C.ar     570 PHE1212   0.0000
  4595 N      113.7120  99.9010 134.0140   N.am     571 ILE1213   0.0000
  4596 CA     115.1240 100.1110 134.3360   C.3      571 ILE1213   0.0000
  4597 C      115.3860 101.5610 134.7230   C.2      571 ILE1213   0.0000
  4598 O      116.3100 101.8420 135.4930   O.2      571 ILE1213   0.0000
  4599 CB     116.0460  99.6680 133.1850   C.3      571 ILE1213   0.0000
  4600 CG1    115.6340 100.3240 131.8700   C.3      571 ILE1213   0.0000
  4601 CG2    116.0750  98.1550 133.0750   C.3      571 ILE1213   0.0000
  4602 CD1    116.7640 100.4740 130.8870   C.3      571 ILE1213   0.0000
  4603 N      114.5830 102.5020 134.2200   N.am     572 ILE1214   0.0000
  4604 CA     114.7450 103.9030 134.6020   C.3      572 ILE1214   0.0000
  4605 C      114.4850 104.0730 136.0920   C.2      572 ILE1214   0.0000
  4606 O      115.3140 104.6130 136.8330   O.2      572 ILE1214   0.0000
  4607 CB     113.8150 104.8010 133.7710   C.3      572 ILE1214   0.0000
  4608 CG1    114.3940 105.0440 132.3820   C.3      572 ILE1214   0.0000
  4609 CG2    113.5950 106.1160 134.4730   C.3      572 ILE1214   0.0000
  4610 CD1    115.4440 106.1020 132.3480   C.3      572 ILE1214   0.0000
  4611 N      113.3240 103.6150 136.5560   N.am     573 PHE1215   0.0000
  4612 CA     113.0560 103.7320 137.9830   C.3      573 PHE1215   0.0000
  4613 C      113.9870 102.8400 138.7890   C.2      573 PHE1215   0.0000
  4614 O      114.2810 103.1400 139.9500   O.2      573 PHE1215   0.0000
  4615 CB     111.5910 103.4270 138.2820   C.3      573 PHE1215   0.0000
  4616 CG     110.7400 104.6620 138.4060   C.ar     573 PHE1215   0.0000
  4617 CD1    110.6810 105.3600 139.6000   C.ar     573 PHE1215   0.0000
  4618 CD2    110.0240 105.1400 137.3200   C.ar     573 PHE1215   0.0000
  4619 CE1    109.9110 106.5000 139.7130   C.ar     573 PHE1215   0.0000
  4620 CE2    109.2540 106.2790 137.4280   C.ar     573 PHE1215   0.0000
  4621 CZ     109.1970 106.9600 138.6260   C.ar     573 PHE1215   0.0000
  4622 N      114.5100 101.7780 138.1760   N.am     574 MET1216   0.0000
  4623 CA     115.4930 100.9440 138.8540   C.3      574 MET1216   0.0000
  4624 C      116.7670 101.7260 139.1430   C.2      574 MET1216   0.0000
  4625 O      117.2860 101.6980 140.2660   O.2      574 MET1216   0.0000
  4626 CB     115.8010  99.7120 138.0040   C.3      574 MET1216   0.0000
  4627 CG     114.8110  98.5770 138.1620   C.3      574 MET1216   0.0000
  4628 SD     114.5550  98.0210 139.8550   S.3      574 MET1216   0.0000
  4629 CE     116.2360  97.9470 140.4570   C.3      574 MET1216   0.0000
  4630 N      117.2870 102.4340 138.1370   N.am     575 ILE1217   0.0000
  4631 CA     118.5180 103.1860 138.3460   C.3      575 ILE1217   0.0000
  4632 C      118.2610 104.3750 139.2590   C.2      575 ILE1217   0.0000
  4633 O      119.1400 104.7690 140.0360   O.2      575 ILE1217   0.0000
  4634 CB     119.1510 103.6110 137.0090   C.3      575 ILE1217   0.0000
  4635 CG1    120.4850 104.3090 137.2560   C.3      575 ILE1217   0.0000
  4636 CG2    118.2560 104.5410 136.2480   C.3      575 ILE1217   0.0000
  4637 CD1    121.5510 103.4100 137.8210   C.3      575 ILE1217   0.0000
  4638 N      117.0560 104.9440 139.2190   N.am     576 LEU1218   0.0000
  4639 CA     116.7080 105.9720 140.1940   C.3      576 LEU1218   0.0000
  4640 C      116.7980 105.4320 141.6170   C.2      576 LEU1218   0.0000
  4641 O      117.4320 106.0410 142.4880   O.2      576 LEU1218   0.0000
  4642 CB     115.3100 106.5130 139.9110   C.3      576 LEU1218   0.0000
  4643 CG     115.2160 107.8010 139.1010   C.3      576 LEU1218   0.0000
  4644 CD1    115.8300 108.9170 139.8970   C.3      576 LEU1218   0.0000
  4645 CD2    115.9020 107.6740 137.7630   C.3      576 LEU1218   0.0000
  4646 N      116.1620 104.2850 141.8770   N.am     577 LEU1219   0.0000
  4647 CA     116.2160 103.7120 143.2190   C.3      577 LEU1219   0.0000
  4648 C      117.6330 103.3320 143.6110   C.2      577 LEU1219   0.0000
  4649 O      117.9880 103.4150 144.7890   O.2      577 LEU1219   0.0000
  4650 CB     115.3080 102.4880 143.3310   C.3      577 LEU1219   0.0000
  4651 CG     113.8390 102.6220 142.9450   C.3      577 LEU1219   0.0000
  4652 CD1    113.1660 101.2730 143.0360   C.3      577 LEU1219   0.0000
  4653 CD2    113.1390 103.6310 143.8280   C.3      577 LEU1219   0.0000
  4654 N      118.4540 102.9090 142.6510   N.am     578 SER1220   0.0000
  4655 CA     119.8240 102.5430 142.9910   C.3      578 SER1220   0.0000
  4656 C      120.6400 103.7730 143.3660   C.2      578 SER1220   0.0000
  4657 O      121.4250 103.7380 144.3210   O.2      578 SER1220   0.0000
  4658 CB     120.4690 101.8010 141.8290   C.3      578 SER1220   0.0000
  4659 OG     120.4470 102.5910 140.6620   O.3      578 SER1220   0.0000
  4660 N      120.4610 104.8730 142.6300   N.am     579 SER1221   0.0000
  4661 CA     121.0890 106.1320 143.0160   C.3      579 SER1221   0.0000
  4662 C      120.6450 106.5630 144.4070   C.2      579 SER1221   0.0000
  4663 O      121.4540 107.0410 145.2090   O.2      579 SER1221   0.0000
  4664 CB     120.7610 107.2090 141.9890   C.3      579 SER1221   0.0000
  4665 OG     120.9030 106.7020 140.6780   O.3      579 SER1221   0.0000
  4666 N      119.3610 106.4000 144.7160   N.am     580 GLY1222   0.0000
  4667 CA     118.9110 106.6680 146.0720   C.3      580 GLY1222   0.0000
  4668 C      119.6300 105.8110 147.0970   C.2      580 GLY1222   0.0000
  4669 O      120.1500 106.3130 148.1000   O.2      580 GLY1222   0.0000
  4670 N      119.6670 104.4990 146.8570   N.am     581 ALA1223   0.0000
  4671 CA     120.3740 103.5890 147.7470   C.3      581 ALA1223   0.0000
  4672 C      121.8060 104.0320 147.9590   C.2      581 ALA1223   0.0000
  4673 O      122.3720 103.8240 149.0370   O.2      581 ALA1223   0.0000
  4674 CB     120.3450 102.1720 147.1810   C.3      581 ALA1223   0.0000
  4675 N      122.4110 104.6300 146.9360   N.am     582 LEU1224   0.0000
  4676 CA     123.7170 105.2540 147.1120   C.3      582 LEU1224   0.0000
  4677 C      123.6270 106.4310 148.0670   C.2      582 LEU1224   0.0000
  4678 O      124.4470 106.5770 148.9790   O.2      582 LEU1224   0.0000
  4679 CB     124.2610 105.7070 145.7640   C.3      582 LEU1224   0.0000
  4680 CG     125.2590 104.7530 145.1420   C.3      582 LEU1224   0.0000
  4681 CD1    125.7320 105.3300 143.8360   C.3      582 LEU1224   0.0000
  4682 CD2    126.4090 104.5440 146.1050   C.3      582 LEU1224   0.0000
  4683 N      122.6290 107.2870 147.8650   N.am     583 ALA1225   0.0000
  4684 CA     122.4960 108.4870 148.6790   C.3      583 ALA1225   0.0000
  4685 C      122.2780 108.1760 150.1490   C.2      583 ALA1225   0.0000
  4686 O      122.4990 109.0490 150.9910   O.2      583 ALA1225   0.0000
  4687 CB     121.3490 109.3460 148.1610   C.3      583 ALA1225   0.0000
  4688 N      121.8370 106.9680 150.4850   N.am     584 PHE1226   0.0000
  4689 CA     121.6300 106.6080 151.8830   C.3      584 PHE1226   0.0000
  4690 C      122.8740 106.0170 152.5390   C.2      584 PHE1226   0.0000
  4691 O      122.7570 105.3580 153.5770   O.2      584 PHE1226   0.0000
  4692 CB     120.4610 105.6320 152.0160   C.3      584 PHE1226   0.0000
  4693 CG     119.1260 106.2620 151.7870   C.ar     584 PHE1226   0.0000
  4694 CD1    118.5350 107.0290 152.7670   C.ar     584 PHE1226   0.0000
  4695 CD2    118.4630 106.0910 150.5860   C.ar     584 PHE1226   0.0000
  4696 CE1    117.3100 107.6160 152.5530   C.ar     584 PHE1226   0.0000
  4697 CE2    117.2390 106.6750 150.3650   C.ar     584 PHE1226   0.0000
  4698 CZ     116.6610 107.4380 151.3480   C.ar     584 PHE1226   0.0000
  4699 N      124.0610 106.2580 151.9790   N.am     585 GLU1227   0.0000
  4700 CA     125.2900 105.6180 152.4330   C.3      585 GLU1227   0.0000
  4701 C      126.1450 106.5360 153.2980   C.2      585 GLU1227   0.0000
  4702 O      127.3750 106.4670 153.2410   O.2      585 GLU1227   0.0000
  4703 CB     126.1080 105.1360 151.2360   C.3      585 GLU1227   0.0000
  4704 CG     125.4850 104.0040 150.4290   C.3      585 GLU1227   0.0000
  4705 CD     125.5130 102.6730 151.1480   C.ar     585 GLU1227   0.0000
  4706 OE1    126.4700 102.4280 151.9130   O.co2    585 GLU1227   0.0000
  4707 OE2    124.5800 101.8700 150.9410   O.co2    585 GLU1227   0.0000
  4708 N      125.5240 107.3790 154.1140   N.am     586 ASP1228   0.0000
  4709 CA     126.2580 108.3490 154.9160   C.3      586 ASP1228   0.0000
  4710 C      126.8550 107.6520 156.1350   C.2      586 ASP1228   0.0000
  4711 O      126.9270 106.4230 156.2010   O.2      586 ASP1228   0.0000
  4712 CB     125.3520 109.5060 155.3090   C.3      586 ASP1228   0.0000
  4713 CG     124.2670 109.0880 156.2610   C.ar     586 ASP1228   0.0000
  4714 OD1    124.5760 108.8660 157.4470   O.co2    586 ASP1228   0.0000
  4715 OD2    123.1040 108.9820 155.8270   O.co2    586 ASP1228   0.0000
  4716 N      127.3170 108.4320 157.1170   N.am     587 ILE1229   0.0000
  4717 CA     127.9650 107.8360 158.2830   C.3      587 ILE1229   0.0000
  4718 C      126.9850 107.2840 159.3020   C.2      587 ILE1229   0.0000
  4719 O      127.4110 106.5840 160.2280   O.2      587 ILE1229   0.0000
  4720 CB     128.8550 108.8260 159.0550   C.3      587 ILE1229   0.0000
  4721 CG1    127.9890 109.8570 159.7680   C.3      587 ILE1229   0.0000
  4722 CG2    129.7930 109.5210 158.1120   C.3      587 ILE1229   0.0000
  4723 CD1    128.7300 110.6470 160.8140   C.3      587 ILE1229   0.0000
  4724 N      125.6930 107.5770 159.1770   N.am     588 TYR1230   0.0000
  4725 CA     124.7270 107.1630 160.1840   C.3      588 TYR1230   0.0000
  4726 C      124.1470 105.7840 159.9220   C.2      588 TYR1230   0.0000
  4727 O      123.0860 105.4660 160.4630   O.2      588 TYR1230   0.0000
  4728 CB     123.5840 108.1740 160.2850   C.3      588 TYR1230   0.0000
  4729 CG     124.0110 109.5620 160.6920   C.ar     588 TYR1230   0.0000
  4730 CD1    124.9300 109.7530 161.7080   C.ar     588 TYR1230   0.0000
  4731 CD2    123.4870 110.6800 160.0630   C.ar     588 TYR1230   0.0000
  4732 CE1    125.3200 111.0180 162.0810   C.ar     588 TYR1230   0.0000
  4733 CE2    123.8680 111.9460 160.4300   C.ar     588 TYR1230   0.0000
  4734 CZ     124.7850 112.1110 161.4400   C.ar     588 TYR1230   0.0000
  4735 OH     125.1730 113.3760 161.8110   O.3      588 TYR1230   0.0000
  4736 N      124.8040 104.9580 159.1090   N.am     589 LEU1231   0.0000
  4737 CA     124.2870 103.6150 158.8720   C.3      589 LEU1231   0.0000
  4738 C      124.3580 102.7700 160.1360   C.2      589 LEU1231   0.0000
  4739 O      123.4210 102.0280 160.4510   O.2      589 LEU1231   0.0000
  4740 CB     125.0460 102.9430 157.7340   C.3      589 LEU1231   0.0000
  4741 CG     124.6080 103.3680 156.3400   C.3      589 LEU1231   0.0000
  4742 CD1    125.1930 102.4250 155.3210   C.3      589 LEU1231   0.0000
  4743 CD2    123.1010 103.4060 156.2380   C.3      589 LEU1231   0.0000
  4744 N      125.4600 102.8760 160.8800   N.am     590 GLU1232   0.0000
  4745 CA     125.6140 102.0970 162.1030   C.3      590 GLU1232   0.0000
  4746 C      124.4790 102.3370 163.0880   C.2      590 GLU1232   0.0000
  4747 O      124.1890 101.4590 163.9070   O.2      590 GLU1232   0.0000
  4748 CB     126.9550 102.4140 162.7610   C.3      590 GLU1232   0.0000
  4749 CG     128.1250 102.3780 161.8010   C.3      590 GLU1232   0.0000
  4750 CD     127.9740 101.3050 160.7460   C.ar     590 GLU1232   0.0000
  4751 OE1    128.0480 100.1090 161.0960   O.co2    590 GLU1232   0.0000
  4752 OE2    127.7620 101.6590 159.5690   O.co2    590 GLU1232   0.0000
  4753 N      123.8310 103.5000 163.0280   N.am     591 GLU1233   0.0000
  4754 CA     122.6500 103.7230 163.8510   C.3      591 GLU1233   0.0000
  4755 C      121.3990 103.1840 163.1720   C.2      591 GLU1233   0.0000
  4756 O      120.3880 102.9380 163.8390   O.2      591 GLU1233   0.0000
  4757 CB     122.5030 105.2140 164.1590   C.3      591 GLU1233   0.0000
  4758 CG     121.3460 105.5660 165.0860   C.3      591 GLU1233   0.0000
  4759 CD     121.5570 106.8760 165.8230   C.ar     591 GLU1233   0.0000
  4760 OE1    122.3830 107.6940 165.3660   O.co2    591 GLU1233   0.0000
  4761 OE2    120.8950 107.0890 166.8600   O.co2    591 GLU1233   0.0000
  4762 N      121.4470 102.9790 161.8590   N.am     592 ARG1234   0.0000
  4763 CA     120.3060 102.4790 161.0960   C.3      592 ARG1234   0.0000
  4764 C      120.5430 100.9990 160.8060   C.2      592 ARG1234   0.0000
  4765 O      121.0010 100.6340 159.7210   O.2      592 ARG1234   0.0000
  4766 CB     120.1270 103.2900 159.8190   C.3      592 ARG1234   0.0000
  4767 CG     120.0460 104.7870 160.0580   C.3      592 ARG1234   0.0000
  4768 CD     119.3680 105.4950 158.9040   C.3      592 ARG1234   0.0000
  4769 NE     119.1510 106.9140 159.1670   N.pl3    592 ARG1234   1.0000
  4770 CZ     119.6040 107.8950 158.3940   C.cat    592 ARG1234   0.0000
  4771 NH1    120.3010 107.6120 157.3020   N.pl3    592 ARG1234   1.0000
  4772 NH2    119.3560 109.1590 158.7070   N.pl3    592 ARG1234   1.0000
  4773 N      120.2070 100.1440 161.7750   N.am     593 LYS1235   0.0000
  4774 CA     120.5740  98.7340 161.6740   C.3      593 LYS1235   0.0000
  4775 C      119.6360  97.9540 160.7620   C.2      593 LYS1235   0.0000
  4776 O      119.9630  96.8320 160.3610   O.2      593 LYS1235   0.0000
  4777 CB     120.6090  98.1010 163.0640   C.3      593 LYS1235   0.0000
  4778 CG     121.8770  98.3990 163.8370   C.3      593 LYS1235   0.0000
  4779 CD     123.0920  97.8540 163.1060   C.3      593 LYS1235   0.0000
  4780 CE     124.2110  97.5040 164.0700   C.3      593 LYS1235   0.0000
  4781 NZ     124.5970  98.6670 164.9140   N.4      593 LYS1235   1.0000
  4782 N      118.4720  98.5120 160.4350   N.am     594 THR1236   0.0000
  4783 CA     117.5670  97.8320 159.5150   C.3      594 THR1236   0.0000
  4784 C      117.8780  98.1970 158.0680   C.2      594 THR1236   0.0000
  4785 O      117.9620  97.3210 157.1950   O.2      594 THR1236   0.0000
  4786 CB     116.1170  98.1760 159.8570   C.3      594 THR1236   0.0000
  4787 OG1    115.9210  99.5890 159.7390   O.3      594 THR1236   0.0000
  4788 CG2    115.7920  97.7460 161.2740   C.3      594 THR1236   0.0000
  4789 N      118.0550  99.4920 157.7980   N.am     595 ILE1237   0.0000
  4790 CA     118.3720  99.9270 156.4490   C.3      595 ILE1237   0.0000
  4791 C      119.7000  99.3580 155.9840   C.2      595 ILE1237   0.0000
  4792 O      119.9130  99.2150 154.7800   O.2      595 ILE1237   0.0000
  4793 CB     118.3600 101.4660 156.3630   C.3      595 ILE1237   0.0000
  4794 CG1    117.1700 102.0220 157.1370   C.3      595 ILE1237   0.0000
  4795 CG2    118.2760 101.9190 154.9220   C.3      595 ILE1237   0.0000
  4796 CD1    117.0900 103.5200 157.1240   C.3      595 ILE1237   0.0000
  4797 N      120.5930  98.9960 156.9090   N.am     596 LYS1238   0.0000
  4798 CA     121.8290  98.3240 156.5220   C.3      596 LYS1238   0.0000
  4799 C      121.5380  97.0960 155.6690   C.2      596 LYS1238   0.0000
  4800 O      121.9390  97.0150 154.5010   O.2      596 LYS1238   0.0000
  4801 CB     122.6230  97.9290 157.7660   C.3      596 LYS1238   0.0000
  4802 CG     123.4430  99.0410 158.3660   C.3      596 LYS1238   0.0000
  4803 CD     124.1150  98.5850 159.6440   C.3      596 LYS1238   0.0000
  4804 CE     125.2120  97.5800 159.3580   C.3      596 LYS1238   0.0000
  4805 NZ     126.3610  98.2080 158.6550   N.4      596 LYS1238   1.0000
  4806 N      120.8090  96.1340 156.2340   N.am     597 VAL1239   0.0000
  4807 CA     120.5520  94.9010 155.5040   C.3      597 VAL1239   0.0000
  4808 C      119.5390  95.1320 154.3940   C.2      597 VAL1239   0.0000
  4809 O      119.5720  94.4440 153.3620   O.2      597 VAL1239   0.0000
  4810 CB     120.0970  93.7960 156.4700   C.3      597 VAL1239   0.0000
  4811 CG1    121.2560  93.3730 157.3620   C.3      597 VAL1239   0.0000
  4812 CG2    118.9240  94.2730 157.3000   C.3      597 VAL1239   0.0000
  4813 N      118.6300  96.0950 154.5700   N.am     598 LEU1240   0.0000
  4814 CA     117.7190  96.4270 153.4810   C.3      598 LEU1240   0.0000
  4815 C      118.5000  96.8260 152.2390   C.2      598 LEU1240   0.0000
  4816 O      118.2450  96.3210 151.1420   O.2      598 LEU1240   0.0000
  4817 CB     116.7630  97.5420 153.9080   C.3      598 LEU1240   0.0000
  4818 CG     115.4070  97.6510 153.1960   C.3      598 LEU1240   0.0000
  4819 CD1    114.5210  98.6340 153.9340   C.3      598 LEU1240   0.0000
  4820 CD2    115.5280  98.0630 151.7350   C.3      598 LEU1240   0.0000
  4821 N      119.4890  97.7020 152.3990   N.am     599 LEU1241   0.0000
  4822 CA     120.2820  98.1340 151.2580   C.3      599 LEU1241   0.0000
  4823 C      121.2610  97.0580 150.8140   C.2      599 LEU1241   0.0000
  4824 O      121.6660  97.0460 149.6520   O.2      599 LEU1241   0.0000
  4825 CB     121.0220  99.4280 151.5870   C.3      599 LEU1241   0.0000
  4826 CG     120.1500 100.6290 151.9460   C.3      599 LEU1241   0.0000
  4827 CD1    121.0200 101.7560 152.4550   C.3      599 LEU1241   0.0000
  4828 CD2    119.3190 101.0780 150.7570   C.3      599 LEU1241   0.0000
  4829 N      121.6550  96.1520 151.7100   N.am     600 GLU1242   0.0000
  4830 CA     122.4390  94.9960 151.2810   C.3      600 GLU1242   0.0000
  4831 C      121.6710  94.1770 150.2480   C.2      600 GLU1242   0.0000
  4832 O      122.1380  93.9580 149.1180   O.2      600 GLU1242   0.0000
  4833 CB     122.7970  94.1310 152.4880   C.3      600 GLU1242   0.0000
  4834 CG     123.8810  94.7000 153.3720   C.3      600 GLU1242   0.0000
  4835 CD     125.2570  94.2180 152.9780   C.ar     600 GLU1242   0.0000
  4836 OE1    125.3770  93.5600 151.9250   O.co2    600 GLU1242   0.0000
  4837 OE2    126.2190  94.4880 153.7260   O.co2    600 GLU1242   0.0000
  4838 N      120.4820  93.7050 150.6340   N.am     601 TYR1243   0.0000
  4839 CA     119.6270  92.9970 149.6890   C.3      601 TYR1243   0.0000
  4840 C      119.3190  93.8550 148.4740   C.2      601 TYR1243   0.0000
  4841 O      119.2330  93.3390 147.3560   O.2      601 TYR1243   0.0000
  4842 CB     118.3270  92.5620 150.3630   C.3      601 TYR1243   0.0000
  4843 CG     118.5250  91.5760 151.4810   C.ar     601 TYR1243   0.0000
  4844 CD1    119.4630  90.5640 151.3770   C.ar     601 TYR1243   0.0000
  4845 CD2    117.7800  91.6610 152.6460   C.ar     601 TYR1243   0.0000
  4846 CE1    119.6500  89.6620 152.3990   C.ar     601 TYR1243   0.0000
  4847 CE2    117.9590  90.7640 153.6730   C.ar     601 TYR1243   0.0000
  4848 CZ     118.8960  89.7660 153.5440   C.ar     601 TYR1243   0.0000
  4849 OH     119.0840  88.8660 154.5650   O.3      601 TYR1243   0.0000
  4850 N      119.1510  95.1610 148.6700   N.am     602 ALA1244   0.0000
  4851 CA     118.8740  96.0440 147.5470   C.3      602 ALA1244   0.0000
  4852 C      120.0120  96.0140 146.5410   C.2      602 ALA1244   0.0000
  4853 O      119.7800  95.8900 145.3390   O.2      602 ALA1244   0.0000
  4854 CB     118.6320  97.4680 148.0470   C.3      602 ALA1244   0.0000
  4855 N      121.2500  96.1310 147.0200   N.am     603 ASP1245   0.0000
  4856 CA     122.4100  96.0960 146.1400   C.3      603 ASP1245   0.0000
  4857 C      122.4970  94.7700 145.4010   C.2      603 ASP1245   0.0000
  4858 O      122.7970  94.7360 144.1980   O.2      603 ASP1245   0.0000
  4859 CB     123.6810  96.3360 146.9530   C.3      603 ASP1245   0.0000
  4860 CG     124.9400  96.0410 146.1690   C.ar     603 ASP1245   0.0000
  4861 OD1    124.9790  96.3440 144.9580   O.co2    603 ASP1245   0.0000
  4862 OD2    125.8930  95.4980 146.7650   O.co2    603 ASP1245   0.0000
  4863 N      122.2550  93.6650 146.1080   N.am     604 LYS1246   0.0000
  4864 CA     122.2490  92.3720 145.4310   C.3      604 LYS1246   0.0000
  4865 C      121.1990  92.3490 144.3260   C.2      604 LYS1246   0.0000
  4866 O      121.4670  91.9050 143.2040   O.2      604 LYS1246   0.0000
  4867 CB     122.0120  91.2460 146.4350   C.3      604 LYS1246   0.0000
  4868 CG     123.2890  90.5690 146.9290   C.3      604 LYS1246   0.0000
  4869 CD     123.0970  89.9630 148.3170   C.3      604 LYS1246   0.0000
  4870 CE     124.4260  89.7560 149.0300   C.3      604 LYS1246   0.0000
  4871 NZ     124.2440  89.5630 150.4950   N.4      604 LYS1246   1.0000
  4872 N      120.0000  92.8570 144.6190   N.am     605 MET1247   0.0000
  4873 CA     118.9370  92.8700 143.6200   C.3      605 MET1247   0.0000
  4874 C      119.2930  93.7710 142.4460   C.2      605 MET1247   0.0000
  4875 O      118.9770  93.4560 141.2950   O.2      605 MET1247   0.0000
  4876 CB     117.6170  93.3230 144.2470   C.3      605 MET1247   0.0000
  4877 CG     117.6480  94.7370 144.8070   C.3      605 MET1247   0.0000
  4878 SD     116.0770  95.2320 145.5370   S.3      605 MET1247   0.0000
  4879 CE     116.1120  94.3110 147.0740   C.3      605 MET1247   0.0000
  4880 N      119.9520  94.8940 142.7200   N.am     606 PHE1248   0.0000
  4881 CA     120.3310  95.8150 141.6580   C.3      606 PHE1248   0.0000
  4882 C      121.3250  95.1620 140.7170   C.2      606 PHE1248   0.0000
  4883 O      121.1380  95.1710 139.4950   O.2      606 PHE1248   0.0000
  4884 CB     120.9220  97.0990 142.2430   C.3      606 PHE1248   0.0000
  4885 CG     119.9890  97.8410 143.1460   C.ar     606 PHE1248   0.0000
  4886 CD1    118.6450  97.9190 142.8580   C.ar     606 PHE1248   0.0000
  4887 CD2    120.4590  98.4660 144.2820   C.ar     606 PHE1248   0.0000
  4888 CE1    117.7840  98.5950 143.6880   C.ar     606 PHE1248   0.0000
  4889 CE2    119.6020  99.1400 145.1180   C.ar     606 PHE1248   0.0000
  4890 CZ     118.2630  99.2060 144.8190   C.ar     606 PHE1248   0.0000
  4891 N      122.3960  94.5890 141.2660   N.am     607 THR1249   0.0000
  4892 CA     123.3810  93.9670 140.3920   C.3      607 THR1249   0.0000
  4893 C      122.7710  92.7880 139.6440   C.2      607 THR1249   0.0000
  4894 O      123.0890  92.5650 138.4710   O.2      607 THR1249   0.0000
  4895 CB     124.6220  93.5430 141.1740   C.3      607 THR1249   0.0000
  4896 OG1    125.5040  92.8250 140.3040   O.3      607 THR1249   0.0000
  4897 CG2    124.2630  92.6650 142.3410   C.3      607 THR1249   0.0000
  4898 N      121.8440  92.0600 140.2790   N.am     608 TYR1250   0.0000
  4899 CA     121.1820  90.9580 139.5880   C.3      608 TYR1250   0.0000
  4900 C      120.3630  91.4570 138.4050   C.2      608 TYR1250   0.0000
  4901 O      120.5290  90.9750 137.2810   O.2      608 TYR1250   0.0000
  4902 CB     120.2980  90.1690 140.5530   C.3      608 TYR1250   0.0000
  4903 CG     121.0580  89.3030 141.5290   C.ar     608 TYR1250   0.0000
  4904 CD1    122.4060  89.0310 141.3460   C.ar     608 TYR1250   0.0000
  4905 CD2    120.4220  88.7460 142.6300   C.ar     608 TYR1250   0.0000
  4906 CE1    123.1010  88.2370 142.2360   C.ar     608 TYR1250   0.0000
  4907 CE2    121.1090  87.9520 143.5260   C.ar     608 TYR1250   0.0000
  4908 CZ     122.4470  87.7010 143.3240   C.ar     608 TYR1250   0.0000
  4909 OH     123.1330  86.9110 144.2150   O.3      608 TYR1250   0.0000
  4910 N      119.4590  92.4120 138.6370   N.am     609 VAL1251   0.0000
  4911 CA     118.6050  92.8740 137.5450   C.3      609 VAL1251   0.0000
  4912 C      119.4380  93.5190 136.4500   C.2      609 VAL1251   0.0000
  4913 O      119.1150  93.4010 135.2610   O.2      609 VAL1251   0.0000
  4914 CB     117.5070  93.8320 138.0570   C.3      609 VAL1251   0.0000
  4915 CG1    118.1000  95.0000 138.8040   C.3      609 VAL1251   0.0000
  4916 CG2    116.6570  94.3370 136.9010   C.3      609 VAL1251   0.0000
  4917 N      120.5420  94.1710 136.8150   N.am     610 PHE1252   0.0000
  4918 CA     121.3190  94.8570 135.7950   C.3      610 PHE1252   0.0000
  4919 C      122.1400  93.8800 134.9650   C.2      610 PHE1252   0.0000
  4920 O      122.2170  94.0240 133.7420   O.2      610 PHE1252   0.0000
  4921 CB     122.1930  95.9300 136.4370   C.3      610 PHE1252   0.0000
  4922 CG     121.4830  97.2390 136.6220   C.ar     610 PHE1252   0.0000
  4923 CD1    121.2430  98.0650 135.5430   C.ar     610 PHE1252   0.0000
  4924 CD2    121.0410  97.6350 137.8660   C.ar     610 PHE1252   0.0000
  4925 CE1    120.5840  99.2590 135.7050   C.ar     610 PHE1252   0.0000
  4926 CE2    120.3850  98.8260 138.0290   C.ar     610 PHE1252   0.0000
  4927 CZ     120.1570  99.6380 136.9490   C.ar     610 PHE1252   0.0000
  4928 N      122.7200  92.8490 135.5860   N.am     611 VAL1253   0.0000
  4929 CA     123.3940  91.8460 134.7710   C.3      611 VAL1253   0.0000
  4930 C      122.3710  91.0680 133.9600   C.2      611 VAL1253   0.0000
  4931 O      122.6660  90.6110 132.8520   O.2      611 VAL1253   0.0000
  4932 CB     124.2620  90.9130 135.6360   C.3      611 VAL1253   0.0000
  4933 CG1    123.4180  90.1310 136.6200   C.3      611 VAL1253   0.0000
  4934 CG2    125.0760  89.9790 134.7590   C.3      611 VAL1253   0.0000
  4935 N      121.1440  90.9410 134.4660   N.am     612 LEU1254   0.0000
  4936 CA     120.0980  90.2560 133.7150   C.3      612 LEU1254   0.0000
  4937 C      119.7640  91.0100 132.4360   C.2      612 LEU1254   0.0000
  4938 O      119.7780  90.4350 131.3420   O.2      612 LEU1254   0.0000
  4939 CB     118.8550  90.0950 134.5900   C.3      612 LEU1254   0.0000
  4940 CG     117.7540  89.1320 134.1490   C.3      612 LEU1254   0.0000
  4941 CD1    117.0170  88.6280 135.3720   C.3      612 LEU1254   0.0000
  4942 CD2    116.7840  89.8010 133.1920   C.3      612 LEU1254   0.0000
  4943 N      119.4450  92.3010 132.5560   N.am     613 GLU1255   0.0000
  4944 CA     119.1670  93.0870 131.3590   C.3      613 GLU1255   0.0000
  4945 C      120.3970  93.1860 130.4700   C.2      613 GLU1255   0.0000
  4946 O      120.2690  93.3030 129.2490   O.2      613 GLU1255   0.0000
  4947 CB     118.6530  94.4780 131.7300   C.3      613 GLU1255   0.0000
  4948 CG     119.4860  95.2190 132.7490   C.3      613 GLU1255   0.0000
  4949 CD     120.5460  96.0900 132.1120   C.ar     613 GLU1255   0.0000
  4950 OE1    120.4810  96.2990 130.8830   O.co2    613 GLU1255   0.0000
  4951 OE2    121.4400  96.5690 132.8400   O.co2    613 GLU1255   0.0000
  4952 N      121.5920  93.1020 131.0550   N.am     614 MET1256   0.0000
  4953 CA     122.8030  93.0330 130.2480   C.3      614 MET1256   0.0000
  4954 C      122.8070  91.7820 129.3790   C.2      614 MET1256   0.0000
  4955 O      123.1040  91.8420 128.1810   O.2      614 MET1256   0.0000
  4956 CB     124.0280  93.0640 131.1610   C.3      614 MET1256   0.0000
  4957 CG     125.3320  92.8080 130.4520   C.3      614 MET1256   0.0000
  4958 SD     125.7430  94.1050 129.2810   S.3      614 MET1256   0.0000
  4959 CE     127.5050  93.8420 129.1520   C.3      614 MET1256   0.0000
  4960 N      122.4770  90.6320 129.9700   N.am     615 LEU1257   0.0000
  4961 CA     122.4200  89.3950 129.2010   C.3      615 LEU1257   0.0000
  4962 C      121.3180  89.4400 128.1540   C.2      615 LEU1257   0.0000
  4963 O      121.4800  88.8870 127.0620   O.2      615 LEU1257   0.0000
  4964 CB     122.2170  88.2030 130.1320   C.3      615 LEU1257   0.0000
  4965 CG     123.2780  88.0120 131.2170   C.3      615 LEU1257   0.0000
  4966 CD1    122.8770  86.9110 132.1850   C.3      615 LEU1257   0.0000
  4967 CD2    124.6360  87.7260 130.6140   C.3      615 LEU1257   0.0000
  4968 N      120.1920  90.0820 128.4670   N.am     616 LEU1258   0.0000
  4969 CA     119.1410  90.2400 127.4650   C.3      616 LEU1258   0.0000
  4970 C      119.6360  91.0620 126.2840   C.2      616 LEU1258   0.0000
  4971 O      119.4200  90.6950 125.1230   O.2      616 LEU1258   0.0000
  4972 CB     117.8960  90.8800 128.0760   C.3      616 LEU1258   0.0000
  4973 CG     117.4070  90.3740 129.4300   C.3      616 LEU1258   0.0000
  4974 CD1    116.1190  91.0700 129.8210   C.3      616 LEU1258   0.0000
  4975 CD2    117.2160  88.8700 129.4040   C.3      616 LEU1258   0.0000
  4976 N      120.3030  92.1830 126.5620   N.am     617 LYS1259   0.0000
  4977 CA     120.9080  92.9690 125.4910   C.3      617 LYS1259   0.0000
  4978 C      121.8860  92.1220 124.6880   C.2      617 LYS1259   0.0000
  4979 O      121.9260  92.1950 123.4540   O.2      617 LYS1259   0.0000
  4980 CB     121.6160  94.1940 126.0710   C.3      617 LYS1259   0.0000
  4981 CG     120.7230  95.1340 126.8530   C.3      617 LYS1259   0.0000
  4982 CD     120.2370  96.2830 126.0010   C.3      617 LYS1259   0.0000
  4983 CE     119.6760  97.3870 126.8750   C.3      617 LYS1259   0.0000
  4984 NZ     120.6070  97.7300 127.9850   N.4      617 LYS1259   1.0000
  4985 N      122.6840  91.3110 125.3820   N.am     618 TRP1260   0.0000
  4986 CA     123.6530  90.4520 124.7140   C.3      618 TRP1260   0.0000
  4987 C      122.9690  89.5160 123.7270   C.2      618 TRP1260   0.0000
  4988 O      123.3090  89.4850 122.5390   O.2      618 TRP1260   0.0000
  4989 CB     124.4480  89.6580 125.7530   C.3      618 TRP1260   0.0000
  4990 CG     125.7010  90.3380 126.2000   C.2      618 TRP1260   0.0000
  4991 CD1    126.2080  91.5050 125.7240   C.2      618 TRP1260   0.0000
  4992 CD2    126.6200  89.8790 127.1970   C.ar     618 TRP1260   0.0000
  4993 NE1    127.3800  91.8100 126.3680   N.pl3    618 TRP1260   0.0000
  4994 CE2    127.6550  90.8260 127.2770   C.ar     618 TRP1260   0.0000
  4995 CE3    126.6650  88.7620 128.0320   C.ar     618 TRP1260   0.0000
  4996 CZ2    128.7220  90.6920 128.1600   C.ar     618 TRP1260   0.0000
  4997 CZ3    127.7260  88.6310 128.9080   C.ar     618 TRP1260   0.0000
  4998 CH2    128.7400  89.5900 128.9640   C.ar     618 TRP1260   0.0000
  4999 N      121.9900  88.7430 124.2040   N.am     619 VAL1261   0.0000
  5000 CA     121.3520  87.7440 123.3530   C.3      619 VAL1261   0.0000
  5001 C      120.4510  88.3790 122.3070   C.2      619 VAL1261   0.0000
  5002 O      120.0790  87.7150 121.3350   O.2      619 VAL1261   0.0000
  5003 CB     120.5590  86.7230 124.1940   C.3      619 VAL1261   0.0000
  5004 CG1    121.4080  86.1990 125.3410   C.3      619 VAL1261   0.0000
  5005 CG2    119.2700  87.3360 124.7020   C.3      619 VAL1261   0.0000
  5006 N      120.0900  89.6510 122.4690   N.am     620 ALA1262   0.0000
  5007 CA     119.1930  90.2890 121.5120   C.3      620 ALA1262   0.0000
  5008 C      119.9430  91.0290 120.4080   C.2      620 ALA1262   0.0000
  5009 O      119.7400  90.7550 119.2220   O.2      620 ALA1262   0.0000
  5010 CB     118.2470  91.2460 122.2430   C.3      620 ALA1262   0.0000
  5011 N      120.8030  91.9740 120.7790   N.am     621 TYR1263   0.0000
  5012 CA     121.3510  92.9100 119.8060   C.3      621 TYR1263   0.0000
  5013 C      122.6280  92.4280 119.1320   C.2      621 TYR1263   0.0000
  5014 O      123.0540  93.0390 118.1460   O.2      621 TYR1263   0.0000
  5015 CB     121.6050  94.2650 120.4720   C.3      621 TYR1263   0.0000
  5016 CG     120.3960  95.1680 120.4540   C.ar     621 TYR1263   0.0000
  5017 CD1    119.9890  95.7880 119.2840   C.ar     621 TYR1263   0.0000
  5018 CD2    119.6540  95.3900 121.6020   C.ar     621 TYR1263   0.0000
  5019 CE1    118.8810  96.6090 119.2580   C.ar     621 TYR1263   0.0000
  5020 CE2    118.5430  96.2100 121.5850   C.ar     621 TYR1263   0.0000
  5021 CZ     118.1610  96.8160 120.4090   C.ar     621 TYR1263   0.0000
  5022 OH     117.0560  97.6350 120.3860   O.3      621 TYR1263   0.0000
  5023 N      123.2490  91.3620 119.6240   N.am     622 GLY1264   0.0000
  5024 CA     124.4590  90.8720 118.9950   C.3      622 GLY1264   0.0000
  5025 C      125.6900  91.6650 119.3780   C.2      622 GLY1264   0.0000
  5026 O      125.6240  92.8880 119.5250   O.2      622 GLY1264   0.0000
  5027 N      126.8260  90.9780 119.5170   N.am     623 PHE1265   0.0000
  5028 CA     128.0200  91.5930 120.0950   C.3      623 PHE1265   0.0000
  5029 C      128.5250  92.7730 119.2720   C.2      623 PHE1265   0.0000
  5030 O      129.4130  93.5090 119.7160   O.2      623 PHE1265   0.0000
  5031 CB     129.1260  90.5490 120.2400   C.3      623 PHE1265   0.0000
  5032 CG     129.0690  89.7700 121.5220   C.ar     623 PHE1265   0.0000
  5033 CD1    127.9410  89.0480 121.8600   C.ar     623 PHE1265   0.0000
  5034 CD2    130.1570  89.7430 122.3790   C.ar     623 PHE1265   0.0000
  5035 CE1    127.8940  88.3250 123.0320   C.ar     623 PHE1265   0.0000
  5036 CE2    130.1150  89.0200 123.5530   C.ar     623 PHE1265   0.0000
  5037 CZ     128.9830  88.3110 123.8800   C.ar     623 PHE1265   0.0000
  5038 N      127.9980  92.9600 118.0640   N.am     624 LYS1266   0.0000
  5039 CA     128.4220  94.0930 117.2480   C.3      624 LYS1266   0.0000
  5040 C      127.5590  95.3200 117.5240   C.2      624 LYS1266   0.0000
  5041 O      128.0620  96.3770 117.9340   O.2      624 LYS1266   0.0000
  5042 CB     128.3790  93.7110 115.7680   C.3      624 LYS1266   0.0000
  5043 CG     129.0350  92.3710 115.4690   C.3      624 LYS1266   0.0000
  5044 CD     128.8060  91.9340 114.0320   C.3      624 LYS1266   0.0000
  5045 CE     127.5830  91.0390 113.9040   C.3      624 LYS1266   0.0000
  5046 NZ     127.7740  89.7140 114.5560   N.4      624 LYS1266   1.0000
  5047 N      126.2440  95.1910 117.3180   N.am     625 LYS1267   0.0000
  5048 CA     125.3400  96.3130 117.5520   C.3      625 LYS1267   0.0000
  5049 C      125.2800  96.6940 119.0250   C.2      625 LYS1267   0.0000
  5050 O      124.7390  97.7500 119.3700   O.2      625 LYS1267   0.0000
  5051 CB     123.9350  95.9840 117.0450   C.3      625 LYS1267   0.0000
  5052 CG     122.9410  97.1260 117.1830   C.3      625 LYS1267   0.0000
  5053 CD     123.2900  98.2760 116.2520   C.3      625 LYS1267   0.0000
  5054 CE     122.2970  99.4180 116.3910   C.3      625 LYS1267   0.0000
  5055 NZ     122.3530 100.0430 117.7410   N.4      625 LYS1267   1.0000
  5056 N      125.8010  95.8450 119.9090   N.am     626 TYR1268   0.0000
  5057 CA     125.8920  96.2220 121.3130   C.3      626 TYR1268   0.0000
  5058 C      127.1440  97.0420 121.5730   C.2      626 TYR1268   0.0000
  5059 O      127.0670  98.1910 122.0170   O.2      626 TYR1268   0.0000
  5060 CB     125.8730  94.9850 122.2040   C.3      626 TYR1268   0.0000
  5061 CG     125.9780  95.3200 123.6700   C.ar     626 TYR1268   0.0000
  5062 CD1    124.8790  95.7820 124.3760   C.ar     626 TYR1268   0.0000
  5063 CD2    127.1760  95.1820 124.3470   C.ar     626 TYR1268   0.0000
  5064 CE1    124.9710  96.0900 125.7140   C.ar     626 TYR1268   0.0000
  5065 CE2    127.2750  95.4840 125.6840   C.ar     626 TYR1268   0.0000
  5066 CZ     126.1710  95.9380 126.3610   C.ar     626 TYR1268   0.0000
  5067 OH     126.2730  96.2420 127.6930   O.3      626 TYR1268   0.0000
  5068 N      128.3130  96.4730 121.2950   N.am     627 PHE1269   0.0000
  5069 CA     129.5490  97.1890 121.5740   C.3      627 PHE1269   0.0000
  5070 C      129.8450  98.2870 120.5720   C.2      627 PHE1269   0.0000
  5071 O      130.9490  98.8360 120.6110   O.2      627 PHE1269   0.0000
  5072 CB     130.7250  96.2170 121.6240   C.3      627 PHE1269   0.0000
  5073 CG     130.7420  95.3730 122.8530   C.ar     627 PHE1269   0.0000
  5074 CD1    130.0430  94.1890 122.8990   C.ar     627 PHE1269   0.0000
  5075 CD2    131.4360  95.7740 123.9740   C.ar     627 PHE1269   0.0000
  5076 CE1    130.0460  93.4100 124.0390   C.ar     627 PHE1269   0.0000
  5077 CE2    131.4460  95.0030 125.1140   C.ar     627 PHE1269   0.0000
  5078 CZ     130.7500  93.8200 125.1490   C.ar     627 PHE1269   0.0000
  5079 N      128.9200  98.6250 119.6730   N.am     628 THR1270   0.0000
  5080 CA     129.1340  99.8180 118.8650   C.3      628 THR1270   0.0000
  5081 C      128.8090 101.1090 119.6100   C.2      628 THR1270   0.0000
  5082 O      129.5110 102.1050 119.4130   O.2      628 THR1270   0.0000
  5083 CB     128.3150  99.7570 117.5740   C.3      628 THR1270   0.0000
  5084 OG1    128.4760 100.9870 116.8560   O.3      628 THR1270   0.0000
  5085 CG2    126.8450  99.5480 117.8790   C.3      628 THR1270   0.0000
  5086 N      127.7800 101.1240 120.4580   N.am     629 ASN1271   0.0000
  5087 CA     127.4630 102.3170 121.2390   C.3      629 ASN1271   0.0000
  5088 C      128.3700 102.4200 122.4550   C.2      629 ASN1271   0.0000
  5089 O      128.7210 101.4140 123.0740   O.2      629 ASN1271   0.0000
  5090 CB     126.0010 102.3050 121.6900   C.3      629 ASN1271   0.0000
  5091 CG     125.0730 102.9900 120.7070   C.2      629 ASN1271   0.0000
  5092 OD1    125.3850 104.0540 120.1770   O.2      629 ASN1271   0.0000
  5093 ND2    123.9140 102.3870 120.4730   N.am     629 ASN1271   0.0000
  5094 N      128.7200 103.6510 122.8150   N.am     630 ALA1272   0.0000
  5095 CA     129.6370 103.8520 123.9310   C.3      630 ALA1272   0.0000
  5096 C      128.9170 103.7800 125.2690   C.2      630 ALA1272   0.0000
  5097 O      129.5070 103.3680 126.2720   O.2      630 ALA1272   0.0000
  5098 CB     130.3580 105.1890 123.7840   C.3      630 ALA1272   0.0000
  5099 N      127.6520 104.1960 125.3160   N.am     631 TRP1273   0.0000
  5100 CA     126.9200 104.0810 126.5690   C.3      631 TRP1273   0.0000
  5101 C      126.7510 102.6270 126.9730   C.2      631 TRP1273   0.0000
  5102 O      126.7540 102.3150 128.1680   O.2      631 TRP1273   0.0000
  5103 CB     125.5660 104.7710 126.4690   C.3      631 TRP1273   0.0000
  5104 CG     125.6740 106.2490 126.5300   C.2      631 TRP1273   0.0000
  5105 CD1    125.9100 107.0070 127.6360   C.2      631 TRP1273   0.0000
  5106 CD2    125.5190 107.1590 125.4450   C.ar     631 TRP1273   0.0000
  5107 NE1    125.9320 108.3350 127.3040   N.pl3    631 TRP1273   0.0000
  5108 CE2    125.6880 108.4560 125.9630   C.ar     631 TRP1273   0.0000
  5109 CE3    125.2590 107.0040 124.0830   C.ar     631 TRP1273   0.0000
  5110 CZ2    125.6070 109.5900 125.1690   C.ar     631 TRP1273   0.0000
  5111 CZ3    125.1780 108.1310 123.2940   C.ar     631 TRP1273   0.0000
  5112 CH2    125.3510 109.4090 123.8390   C.ar     631 TRP1273   0.0000
  5113 N      126.6060 101.7280 126.0010   N.am     632 CYS1274   0.0000
  5114 CA     126.6270 100.3080 126.3240   C.3      632 CYS1274   0.0000
  5115 C      127.9660  99.9080 126.9280   C.2      632 CYS1274   0.0000
  5116 O      128.0140  99.1050 127.8660   O.2      632 CYS1274   0.0000
  5117 CB     126.3150  99.4850 125.0790   C.3      632 CYS1274   0.0000
  5118 SG     124.9280 100.1280 124.1250   S.3      632 CYS1274   0.0000
  5119 N      129.0660 100.4700 126.4170   N.am     633 TRP1275   0.0000
  5120 CA     130.3530 100.2760 127.0770   C.3      633 TRP1275   0.0000
  5121 C      130.3030 100.7400 128.5230   C.2      633 TRP1275   0.0000
  5122 O      130.8540 100.0860 129.4150   O.2      633 TRP1275   0.0000
  5123 CB     131.4570 101.0290 126.3440   C.3      633 TRP1275   0.0000
  5124 CG     131.9100 100.4080 125.0940   C.2      633 TRP1275   0.0000
  5125 CD1    131.5860 100.7790 123.8280   C.2      633 TRP1275   0.0000
  5126 CD2    132.7930  99.2930 124.9780   C.ar     633 TRP1275   0.0000
  5127 NE1    132.2160  99.9620 122.9240   N.pl3    633 TRP1275   0.0000
  5128 CE2    132.9620  99.0400 123.6080   C.ar     633 TRP1275   0.0000
  5129 CE3    133.4570  98.4840 125.9020   C.ar     633 TRP1275   0.0000
  5130 CZ2    133.7670  98.0100 123.1350   C.ar     633 TRP1275   0.0000
  5131 CZ3    134.2540  97.4650 125.4360   C.ar     633 TRP1275   0.0000
  5132 CH2    134.4050  97.2370 124.0660   C.ar     633 TRP1275   0.0000
  5133 N      129.6650 101.8810 128.7670   N.am     634 LEU1276   0.0000
  5134 CA     129.6060 102.4230 130.1170   C.3      634 LEU1276   0.0000
  5135 C      128.8440 101.4840 131.0440   C.2      634 LEU1276   0.0000
  5136 O      129.3220 101.1390 132.1350   O.2      634 LEU1276   0.0000
  5137 CB     128.9610 103.8060 130.0760   C.3      634 LEU1276   0.0000
  5138 CG     128.7960 104.5990 131.3640   C.3      634 LEU1276   0.0000
  5139 CD1    130.0480 104.5180 132.2140   C.3      634 LEU1276   0.0000
  5140 CD2    128.4900 106.0340 131.0030   C.3      634 LEU1276   0.0000
  5141 N      127.6530 101.0540 130.6180   N.am     635 ASP1277   0.0000
  5142 CA     126.8780 100.1110 131.4190   C.3      635 ASP1277   0.0000
  5143 C      127.6520  98.8210 131.6500   C.2      635 ASP1277   0.0000
  5144 O      127.6090  98.2530 132.7480   O.2      635 ASP1277   0.0000
  5145 CB     125.5300  99.7970 130.7650   C.3      635 ASP1277   0.0000
  5146 CG     124.7580 101.0370 130.3650   C.ar     635 ASP1277   0.0000
  5147 OD1    124.2410 101.7290 131.2630   O.co2    635 ASP1277   0.0000
  5148 OD2    124.5960 101.2800 129.1550   O.co2    635 ASP1277   0.0000
  5149 N      128.3710  98.3460 130.6290   N.am     636 PHE1278   0.0000
  5150 CA     129.1160  97.0990 130.7590   C.3      636 PHE1278   0.0000
  5151 C      130.2400  97.2410 131.7760   C.2      636 PHE1278   0.0000
  5152 O      130.4520  96.3570 132.6100   O.2      636 PHE1278   0.0000
  5153 CB     129.6600  96.6730 129.3940   C.3      636 PHE1278   0.0000
  5154 CG     130.8330  95.7350 129.4650   C.ar     636 PHE1278   0.0000
  5155 CD1    130.7510  94.5430 130.1620   C.ar     636 PHE1278   0.0000
  5156 CD2    132.0150  96.0470 128.8220   C.ar     636 PHE1278   0.0000
  5157 CE1    131.8270  93.6910 130.2270   C.ar     636 PHE1278   0.0000
  5158 CE2    133.0930  95.1970 128.8810   C.ar     636 PHE1278   0.0000
  5159 CZ     132.9990  94.0170 129.5850   C.ar     636 PHE1278   0.0000
  5160 N      130.9700  98.3540 131.7240   N.am     637 LEU1279   0.0000
  5161 CA     132.0370  98.5720 132.6930   C.3      637 LEU1279   0.0000
  5162 C      131.4850  98.6580 134.1080   C.2      637 LEU1279   0.0000
  5163 O      132.0620  98.0870 135.0450   O.2      637 LEU1279   0.0000
  5164 CB     132.8140  99.8350 132.3370   C.3      637 LEU1279   0.0000
  5165 CG     133.8550  99.6360 131.2390   C.3      637 LEU1279   0.0000
  5166 CD1    134.0570 100.9170 130.4590   C.3      637 LEU1279   0.0000
  5167 CD2    135.1640  99.1640 131.8420   C.3      637 LEU1279   0.0000
  5168 N      130.3580  99.3500 134.2840   N.am     638 ILE1280   0.0000
  5169 CA     129.8070  99.4890 135.6280   C.3      638 ILE1280   0.0000
  5170 C      129.3340  98.1410 136.1610   C.2      638 ILE1280   0.0000
  5171 O      129.6010  97.7870 137.3200   O.2      638 ILE1280   0.0000
  5172 CB     128.6790 100.5320 135.6450   C.3      638 ILE1280   0.0000
  5173 CG1    129.1860 101.8690 135.1230   C.3      638 ILE1280   0.0000
  5174 CG2    128.1580 100.7100 137.0480   C.3      638 ILE1280   0.0000
  5175 CD1    128.0990 102.8740 134.9090   C.3      638 ILE1280   0.0000
  5176 N      128.6240  97.3660 135.3350   N.am     639 VAL1281   0.0000
  5177 CA     128.1480  96.0770 135.8210   C.3      639 VAL1281   0.0000
  5178 C      129.3210  95.1430 136.0540   C.2      639 VAL1281   0.0000
  5179 O      129.2730  94.2990 136.9500   O.2      639 VAL1281   0.0000
  5180 CB     127.1150  95.4470 134.8680   C.3      639 VAL1281   0.0000
  5181 CG1    125.8470  96.2800 134.8310   C.3      639 VAL1281   0.0000
  5182 CG2    127.6930  95.2410 133.4910   C.3      639 VAL1281   0.0000
  5183 N      130.3950  95.3390 135.2880   N.am     640 ASP1282   0.0000
  5184 CA     131.6200  94.5560 135.4540   C.3      640 ASP1282   0.0000
  5185 C      132.2450  94.8250 136.8290   C.2      640 ASP1282   0.0000
  5186 O      132.6860  93.8990 137.5090   O.2      640 ASP1282   0.0000
  5187 CB     132.6210  94.8820 134.3450   C.3      640 ASP1282   0.0000
  5188 CG     132.0820  94.5670 132.9630   C.ar     640 ASP1282   0.0000
  5189 OD1    130.9340  94.0860 132.8660   O.co2    640 ASP1282   0.0000
  5190 OD2    132.8070  94.8010 131.9730   O.co2    640 ASP1282   0.0000
  5191 N      132.2790  96.0970 137.2290   N.am     641 VAL1283   0.0000
  5192 CA     132.7890  96.4850 138.5410   C.3      641 VAL1283   0.0000
  5193 C      131.9190  95.8980 139.6450   C.2      641 VAL1283   0.0000
  5194 O      132.4200  95.2880 140.6010   O.2      641 VAL1283   0.0000
  5195 CB     132.8780  98.0180 138.6450   C.3      641 VAL1283   0.0000
  5196 CG1    133.0580  98.4400 140.0900   C.3      641 VAL1283   0.0000
  5197 CG2    134.0160  98.5370 137.7870   C.3      641 VAL1283   0.0000
  5198 N      130.6000  96.0550 139.5200   N.am     642 SER1284   0.0000
  5199 CA     129.7070  95.5430 140.5550   C.3      642 SER1284   0.0000
  5200 C      129.8000  94.0250 140.6700   C.2      642 SER1284   0.0000
  5201 O      129.7820  93.4800 141.7790   O.2      642 SER1284   0.0000
  5202 CB     128.2710  95.9730 140.2720   C.3      642 SER1284   0.0000
  5203 OG     127.9550  95.7940 138.9070   O.3      642 SER1284   0.0000
  5204 N      129.9190  93.3290 139.5380   N.am     643 LEU1285   0.0000
  5205 CA     129.9600  91.8720 139.5560   C.3      643 LEU1285   0.0000
  5206 C      131.2350  91.3650 140.2080   C.2      643 LEU1285   0.0000
  5207 O      131.2000  90.4130 140.9950   O.2      643 LEU1285   0.0000
  5208 CB     129.8330  91.3230 138.1370   C.3      643 LEU1285   0.0000
  5209 CG     128.4260  91.3000 137.5440   C.3      643 LEU1285   0.0000
  5210 CD1    128.4910  91.1540 136.0360   C.3      643 LEU1285   0.0000
  5211 CD2    127.6100  90.1800 138.1560   C.3      643 LEU1285   0.0000
  5212 N      132.3780  91.9710 139.8810   N.am     644 VAL1286   0.0000
  5213 CA     133.6200  91.5210 140.5050   C.3      644 VAL1286   0.0000
  5214 C      133.5980  91.8260 141.9950   C.2      644 VAL1286   0.0000
  5215 O      134.0600  91.0190 142.8130   O.2      644 VAL1286   0.0000
  5216 CB     134.8510  92.1270 139.8000   C.3      644 VAL1286   0.0000
  5217 CG1    134.7770  91.8830 138.3040   C.3      644 VAL1286   0.0000
  5218 CG2    134.9980  93.6060 140.0920   C.3      644 VAL1286   0.0000
  5219 N      133.0070  92.9600 142.3820   N.am     645 SER1287   0.0000
  5220 CA     132.8760  93.2600 143.8030   C.3      645 SER1287   0.0000
  5221 C      132.0160  92.2140 144.5020   C.2      645 SER1287   0.0000
  5222 O      132.3580  91.7310 145.5870   O.2      645 SER1287   0.0000
  5223 CB     132.2950  94.6620 143.9910   C.3      645 SER1287   0.0000
  5224 OG     130.9750  94.7450 143.4840   O.3      645 SER1287   0.0000
  5225 N      130.9120  91.8200 143.8700   N.am     646 LEU1288   0.0000
  5226 CA     130.0120  90.8500 144.4850   C.3      646 LEU1288   0.0000
  5227 C      130.6650  89.4780 144.6070   C.2      646 LEU1288   0.0000
  5228 O      130.5850  88.8360 145.6640   O.2      646 LEU1288   0.0000
  5229 CB     128.7210  90.7620 143.6760   C.3      646 LEU1288   0.0000
  5230 CG     127.7700  89.6100 143.9890   C.3      646 LEU1288   0.0000
  5231 CD1    127.1950  89.7450 145.3900   C.3      646 LEU1288   0.0000
  5232 CD2    126.6640  89.5570 142.9470   C.3      646 LEU1288   0.0000
  5233 N      131.3130  89.0070 143.5390   N.am     647 VAL1289   0.0000
  5234 CA     131.8920  87.6680 143.5780   C.3      647 VAL1289   0.0000
  5235 C      133.0970  87.6220 144.5050   C.2      647 VAL1289   0.0000
  5236 O      133.3750  86.5810 145.1100   O.2      647 VAL1289   0.0000
  5237 CB     132.2410  87.1690 142.1640   C.3      647 VAL1289   0.0000
  5238 CG1    131.0400  87.3010 141.2470   C.3      647 VAL1289   0.0000
  5239 CG2    133.4350  87.9150 141.6010   C.3      647 VAL1289   0.0000
  5240 N      133.8260  88.7320 144.6550   N.am     648 ALA1290   0.0000
  5241 CA     134.8900  88.7500 145.6500   C.3      648 ALA1290   0.0000
  5242 C      134.3260  88.8680 147.0580   C.2      648 ALA1290   0.0000
  5243 O      134.9760  88.4520 148.0210   O.2      648 ALA1290   0.0000
  5244 CB     135.8640  89.8900 145.3650   C.3      648 ALA1290   0.0000
  5245 N      133.1290  89.4360 147.2000   N.am     649 ASN1291   0.0000
  5246 CA     132.4680  89.4350 148.4980   C.3      649 ASN1291   0.0000
  5247 C      132.0960  88.0180 148.9110   C.2      649 ASN1291   0.0000
  5248 O      132.4260  87.5720 150.0150   O.2      649 ASN1291   0.0000
  5249 CB     131.2240  90.3250 148.4670   C.3      649 ASN1291   0.0000
  5250 CG     130.5390  90.4160 149.8160   C.2      649 ASN1291   0.0000
  5251 OD1    131.1820  90.3030 150.8580   O.2      649 ASN1291   0.0000
  5252 ND2    129.2270  90.6240 149.7990   N.am     649 ASN1291   0.0000
  5253 N      131.4180  87.2850 148.0250   N.am     650 THR1292   0.0000
  5254 CA     130.9270  85.9610 148.3980   C.3      650 THR1292   0.0000
  5255 C      132.0580  84.9340 148.4410   C.2      650 THR1292   0.0000
  5256 O      132.2020  84.1950 149.4210   O.2      650 THR1292   0.0000
  5257 CB     129.8080  85.5180 147.4510   C.3      650 THR1292   0.0000
  5258 OG1    129.4320  84.1680 147.7490   O.3      650 THR1292   0.0000
  5259 CG2    130.2290  85.6220 145.9990   C.3      650 THR1292   0.0000
  5260 N      132.8830  84.8810 147.3950   N.am     651 LEU1293   0.0000
  5261 CA     133.8990  83.8320 147.2800   C.3      651 LEU1293   0.0000
  5262 C      135.1730  84.2410 148.0200   C.2      651 LEU1293   0.0000
  5263 O      136.2910  84.1370 147.5130   O.2      651 LEU1293   0.0000
  5264 CB     134.1870  83.5280 145.8150   C.3      651 LEU1293   0.0000
  5265 CG     133.0110  83.2460 144.8810   C.3      651 LEU1293   0.0000
  5266 CD1    133.5210  82.6810 143.5690   C.3      651 LEU1293   0.0000
  5267 CD2    132.0240  82.2860 145.5240   C.3      651 LEU1293   0.0000
  5268 N      134.9810  84.6930 149.2580   N.am     652 GLY1294   0.0000
  5269 CA     136.0770  85.0600 150.1390   C.3      652 GLY1294   0.0000
  5270 C      137.0480  86.0780 149.5460   C.2      652 GLY1294   0.0000
  5271 O      136.8530  86.6370 148.4690   O.2      652 GLY1294   0.0000
  5272 N      138.1260  86.2970 150.2970   N.am     653 PHE1295   0.0000
  5273 CA     139.2200  87.1740 149.8780   C.3      653 PHE1295   0.0000
  5274 C      138.7240  88.5930 149.5990   C.2      653 PHE1295   0.0000
  5275 O      138.9040  89.1410 148.5100   O.2      653 PHE1295   0.0000
  5276 CB     139.9140  86.6100 148.6370   C.3      653 PHE1295   0.0000
  5277 CG     141.0960  87.4170 148.1840   C.ar     653 PHE1295   0.0000
  5278 CD1    142.3240  87.2860 148.8100   C.ar     653 PHE1295   0.0000
  5279 CD2    140.9840  88.3070 147.1310   C.ar     653 PHE1295   0.0000
  5280 CE1    143.4120  88.0290 148.3940   C.ar     653 PHE1295   0.0000
  5281 CE2    142.0690  89.0520 146.7130   C.ar     653 PHE1295   0.0000
  5282 CZ     143.2850  88.9120 147.3440   C.ar     653 PHE1295   0.0000
  5283 N      138.0980  89.1940 150.6070   N.am     654 ALA1296   0.0000
  5284 CA     137.5790  90.5470 150.4820   C.3      654 ALA1296   0.0000
  5285 C      137.8020  91.2920 151.7880   C.2      654 ALA1296   0.0000
  5286 O      138.4170  90.7740 152.7230   O.2      654 ALA1296   0.0000
  5287 CB     136.0900  90.5540 150.1170   C.3      654 ALA1296   0.0000
  5288 N      137.2890  92.5230 151.8340   N.am     655 GLU1297   0.0000
  5289 CA     137.3530  93.3660 153.0230   C.3      655 GLU1297   0.0000
  5290 C      138.7930  93.6870 153.4140   C.2      655 GLU1297   0.0000
  5291 O      139.0860  93.8810 154.5980   O.2      655 GLU1297   0.0000
  5292 CB     136.6180  92.7080 154.1980   C.3      655 GLU1297   0.0000
  5293 CG     135.3130  92.0120 153.8250   C.3      655 GLU1297   0.0000
  5294 CD     134.5660  91.4730 155.0330   C.ar     655 GLU1297   0.0000
  5295 OE1    134.1720  90.2870 155.0120   O.co2    655 GLU1297   0.0000
  5296 OE2    134.3700  92.2340 156.0030   O.co2    655 GLU1297   0.0000
  5297 N      139.7000  93.7380 152.4390   N.am     656 MET1298   0.0000
  5298 CA     141.1020  94.0660 152.6900   C.3      656 MET1298   0.0000
  5299 C      141.7020  94.6930 151.4370   C.2      656 MET1298   0.0000
  5300 O      141.8360  94.0200 150.4090   O.2      656 MET1298   0.0000
  5301 CB     141.8840  92.8220 153.1140   C.3      656 MET1298   0.0000
  5302 CG     141.5030  91.5560 152.3600   C.3      656 MET1298   0.0000
  5303 SD     142.3010  90.0700 153.0040   S.3      656 MET1298   0.0000
  5304 CE     141.5060  89.9110 154.6020   C.3      656 MET1298   0.0000
  5305 N      142.0780  95.9740 151.5300   N.am     657 GLY1299   0.0000
  5306 CA     142.6390  96.7100 150.4170   C.3      657 GLY1299   0.0000
  5307 C      141.7660  96.5890 149.1860   C.2      657 GLY1299   0.0000
  5308 O      140.5420  96.7080 149.2610   O.2      657 GLY1299   0.0000
  5309 N      142.3780  96.3950 148.0200   N.am     658 PRO1300   0.0000
  5310 CA     141.6670  95.7060 146.9390   C.3      658 PRO1300   0.0000
  5311 C      141.5300  94.2340 147.2960   C.2      658 PRO1300   0.0000
  5312 O      142.5240  93.5170 147.4280   O.2      658 PRO1300   0.0000
  5313 CB     142.5710  95.9210 145.7210   C.3      658 PRO1300   0.0000
  5314 CG     143.3800  97.1250 146.0540   C.3      658 PRO1300   0.0000
  5315 CD     143.5950  97.0670 147.5360   C.3      658 PRO1300   0.0000
  5316 N      140.2900  93.7820 147.4580   N.am     659 ILE1301   0.0000
  5317 CA     139.1140  94.5050 147.0030   C.3      659 ILE1301   0.0000
  5318 C      138.3560  95.0730 148.2040   C.2      659 ILE1301   0.0000
  5319 O      138.7380  94.8160 149.3460   O.2      659 ILE1301   0.0000
  5320 CB     138.2220  93.5800 146.1420   C.3      659 ILE1301   0.0000
  5321 CG1    137.5000  94.3740 145.0540   C.3      659 ILE1301   0.0000
  5322 CG2    137.2480  92.7920 147.0090   C.3      659 ILE1301   0.0000
  5323 CD1    138.3860  94.7120 143.8810   C.3      659 ILE1301   0.0000
  5324 N      137.2730  95.8070 147.9140   N.am     660 LYS1302   0.0000
  5325 CA     136.5470  96.7190 148.8010   C.3      660 LYS1302   0.0000
  5326 C      137.2580  98.0710 148.8300   C.2      660 LYS1302   0.0000
  5327 O      136.7190  99.0560 149.3450   O.2      660 LYS1302   0.0000
  5328 CB     136.3770  96.1150 150.2100   C.3      660 LYS1302   0.0000
  5329 CG     135.7800  97.0150 151.3020   C.3      660 LYS1302   0.0000
  5330 CD     136.8490  97.7440 152.1120   C.3      660 LYS1302   0.0000
  5331 CE     136.2290  98.7040 153.1150   C.3      660 LYS1302   0.0000
  5332 NZ     137.2250  99.6840 153.6320   N.4      660 LYS1302   1.0000
  5333 N      138.4280  98.1580 148.2000   N.am     661 SER1303   0.0000
  5334 CA     138.9450  99.4680 147.8340   C.3      661 SER1303   0.0000
  5335 C      138.4260  99.9070 146.4770   C.2      661 SER1303   0.0000
  5336 O      138.7200 101.0230 146.0400   O.2      661 SER1303   0.0000
  5337 CB     140.4720  99.4780 147.8240   C.3      661 SER1303   0.0000
  5338 OG     140.9640 100.8070 147.7850   O.3      661 SER1303   0.0000
  5339 N      137.6710  99.0420 145.8060   N.am     662 LEU1304   0.0000
  5340 CA     137.0300  99.3700 144.5460   C.3      662 LEU1304   0.0000
  5341 C      135.5550  99.7010 144.7070   C.2      662 LEU1304   0.0000
  5342 O      135.0150 100.4640 143.9010   O.2      662 LEU1304   0.0000
  5343 CB     137.1900  98.2050 143.5620   C.3      662 LEU1304   0.0000
  5344 CG     136.2310  98.1200 142.3790   C.3      662 LEU1304   0.0000
  5345 CD1    136.5760  99.1730 141.3470   C.3      662 LEU1304   0.0000
  5346 CD2    136.2690  96.7380 141.7650   C.3      662 LEU1304   0.0000
  5347 N      134.9030  99.1830 145.7480   N.am     663 ARG1305   0.0000
  5348 CA     133.4700  99.3920 145.9080   C.3      663 ARG1305   0.0000
  5349 C      133.1010 100.8580 146.0900   C.2      663 ARG1305   0.0000
  5350 O      131.9120 101.1860 146.0660   O.2      663 ARG1305   0.0000
  5351 CB     132.9450  98.5760 147.0880   C.3      663 ARG1305   0.0000
  5352 CG     133.1890  99.2050 148.4400   C.3      663 ARG1305   0.0000
  5353 CD     132.7190  98.2860 149.5450   C.3      663 ARG1305   0.0000
  5354 NE     131.2800  98.0640 149.4850   N.pl3    663 ARG1305   1.0000
  5355 CZ     130.3980  98.6750 150.2670   C.cat    663 ARG1305   0.0000
  5356 NH1    129.1050  98.4120 150.1440   N.pl3    663 ARG1305   1.0000
  5357 NH2    130.8080  99.5470 151.1760   N.pl3    663 ARG1305   1.0000
  5358 N      134.0760 101.7470 146.2910   N.am     664 THR1306   0.0000
  5359 CA     133.7640 103.1690 146.2300   C.3      664 THR1306   0.0000
  5360 C      133.5620 103.6390 144.8040   C.2      664 THR1306   0.0000
  5361 O      132.8070 104.5890 144.5830   O.2      664 THR1306   0.0000
  5362 CB     134.8610 104.0020 146.8850   C.3      664 THR1306   0.0000
  5363 OG1    136.1430 103.4860 146.5110   O.3      664 THR1306   0.0000
  5364 CG2    134.7160 103.9710 148.3940   C.3      664 THR1306   0.0000
  5365 N      134.2070 102.9920 143.8370   N.am     665 LEU1307   0.0000
  5366 CA     133.9340 103.2640 142.4370   C.3      665 LEU1307   0.0000
  5367 C      132.5110 102.9000 142.0570   C.2      665 LEU1307   0.0000
  5368 O      132.0940 103.1790 140.9300   O.2      665 LEU1307   0.0000
  5369 CB     134.9170 102.4960 141.5590   C.3      665 LEU1307   0.0000
  5370 CG     135.2150 103.1120 140.2030   C.3      665 LEU1307   0.0000
  5371 CD1    135.4400 104.5980 140.3700   C.3      665 LEU1307   0.0000
  5372 CD2    136.4240 102.4470 139.5860   C.3      665 LEU1307   0.0000
  5373 N      131.7690 102.2680 142.9660   N.am     666 ARG1308   0.0000
  5374 CA     130.3520 102.0240 142.7440   C.3      666 ARG1308   0.0000
  5375 C      129.5830 103.3290 142.6420   C.2      666 ARG1308   0.0000
  5376 O      128.5180 103.3750 142.0180   O.2      666 ARG1308   0.0000
  5377 CB     129.8030 101.1680 143.8810   C.3      666 ARG1308   0.0000
  5378 CG     128.5090 100.4490 143.6080   C.3      666 ARG1308   0.0000
  5379 CD     128.0740  99.7410 144.8760   C.3      666 ARG1308   0.0000
  5380 NE     128.2180 100.6160 146.0350   N.pl3    666 ARG1308   1.0000
  5381 CZ     127.7920 100.3200 147.2570   C.cat    666 ARG1308   0.0000
  5382 NH1    127.1920  99.1640 147.4930   N.pl3    666 ARG1308   1.0000
  5383 NH2    127.9680 101.1850 148.2440   N.pl3    666 ARG1308   1.0000
  5384 N      130.1130 104.3990 143.2330   N.am     667 ALA1309   0.0000
  5385 CA     129.4690 105.7020 143.1810   C.3      667 ALA1309   0.0000
  5386 C      129.3440 106.2430 141.7680   C.2      667 ALA1309   0.0000
  5387 O      128.7190 107.2890 141.5850   O.2      667 ALA1309   0.0000
  5388 CB     130.2330 106.6960 144.0420   C.3      667 ALA1309   0.0000
  5389 N      129.9290 105.5800 140.7740   N.am     668 LEU1310   0.0000
  5390 CA     129.6320 105.8900 139.3840   C.3      668 LEU1310   0.0000
  5391 C      128.2530 105.4110 138.9720   C.2      668 LEU1310   0.0000
  5392 O      127.8120 105.7270 137.8650   O.2      668 LEU1310   0.0000
  5393 CB     130.6610 105.2590 138.4480   C.3      668 LEU1310   0.0000
  5394 CG     132.1500 105.4590 138.6810   C.3      668 LEU1310   0.0000
  5395 CD1    132.9120 104.4760 137.8180   C.3      668 LEU1310   0.0000
  5396 CD2    132.5480 106.8740 138.3590   C.3      668 LEU1310   0.0000
  5397 N      127.5810 104.6510 139.8290   N.am     669 ARG1311   0.0000
  5398 CA     126.2840 104.0790 139.4910   C.3      669 ARG1311   0.0000
  5399 C      125.3030 105.0730 138.8800   C.2      669 ARG1311   0.0000
  5400 O      124.5730 104.6780 137.9560   O.2      669 ARG1311   0.0000
  5401 CB     125.6940 103.4260 140.7460   C.3      669 ARG1311   0.0000
  5402 CG     124.4850 102.5700 140.5040   C.3      669 ARG1311   0.0000
  5403 CD     123.8500 102.1700 141.8180   C.3      669 ARG1311   0.0000
  5404 NE     124.5500 101.0830 142.4870   N.pl3    669 ARG1311   1.0000
  5405 CZ     124.2720 100.6760 143.7190   C.cat    669 ARG1311   0.0000
  5406 NH1    124.9500  99.6760 144.2560   N.pl3    669 ARG1311   1.0000
  5407 NH2    123.3120 101.2690 144.4120   N.pl3    669 ARG1311   1.0000
  5408 N      125.2170 106.3330 139.3160   N.am     670 PRO1312   0.0000
  5409 CA     124.3180 107.2670 138.6270   C.3      670 PRO1312   0.0000
  5410 C      124.6310 107.4450 137.1610   C.2      670 PRO1312   0.0000
  5411 O      123.7350 107.8170 136.3960   O.2      670 PRO1312   0.0000
  5412 CB     124.5160 108.5730 139.4000   C.3      670 PRO1312   0.0000
  5413 CG     124.8610 108.1340 140.7470   C.3      670 PRO1312   0.0000
  5414 CD     125.7140 106.9190 140.5720   C.3      670 PRO1312   0.0000
  5415 N      125.8660 107.1710 136.7350   N.am     671 LEU1313   0.0000
  5416 CA     126.2660 107.4490 135.3630   C.3      671 LEU1313   0.0000
  5417 C      125.4050 106.7300 134.3410   C.2      671 LEU1313   0.0000
  5418 O      125.4290 107.1060 133.1670   O.2      671 LEU1313   0.0000
  5419 CB     127.7330 107.0840 135.1540   C.3      671 LEU1313   0.0000
  5420 CG     128.7350 108.1950 135.4550   C.3      671 LEU1313   0.0000
  5421 CD1    130.0480 107.6190 135.9080   C.3      671 LEU1313   0.0000
  5422 CD2    128.9430 109.0390 134.2270   C.3      671 LEU1313   0.0000
  5423 N      124.6430 105.7130 134.7480   N.am     672 ARG1314   0.0000
  5424 CA     123.6900 105.1120 133.8280   C.3      672 ARG1314   0.0000
  5425 C      122.6080 106.0970 133.4160   C.2      672 ARG1314   0.0000
  5426 O      121.9090 105.8530 132.4290   O.2      672 ARG1314   0.0000
  5427 CB     123.0410 103.8790 134.4530   C.3      672 ARG1314   0.0000
  5428 CG     123.9770 102.7180 134.7050   C.3      672 ARG1314   0.0000
  5429 CD     123.1930 101.5380 135.2390   C.3      672 ARG1314   0.0000
  5430 NE     124.0100 100.3610 135.5080   N.pl3    672 ARG1314   1.0000
  5431 CZ     124.5420 100.0810 136.6910   C.cat    672 ARG1314   0.0000
  5432 NH1    124.3410 100.8900 137.7160   N.pl3    672 ARG1314   1.0000
  5433 NH2    125.2650  98.9860 136.8540   N.pl3    672 ARG1314   1.0000
  5434 N      122.4560 107.2030 134.1470   N.am     673 ALA1315   0.0000
  5435 CA     121.3760 108.1330 133.8540   C.3      673 ALA1315   0.0000
  5436 C      121.6290 108.9110 132.5720   C.2      673 ALA1315   0.0000
  5437 O      120.6760 109.2980 131.8890   O.2      673 ALA1315   0.0000
  5438 CB     121.1770 109.0880 135.0260   C.3      673 ALA1315   0.0000
  5439 N      122.8960 109.1510 132.2280   N.am     674 LEU1316   0.0000
  5440 CA     123.2050 109.9300 131.0330   C.3      674 LEU1316   0.0000
  5441 C      122.6730 109.2650 129.7750   C.2      674 LEU1316   0.0000
  5442 O      122.4240 109.9410 128.7710   O.2      674 LEU1316   0.0000
  5443 CB     124.7160 110.1250 130.8980   C.3      674 LEU1316   0.0000
  5444 CG     125.5170 110.9440 131.9030   C.3      674 LEU1316   0.0000
  5445 CD1    125.8040 110.1240 133.1110   C.3      674 LEU1316   0.0000
  5446 CD2    126.8130 111.3510 131.2750   C.3      674 LEU1316   0.0000
  5447 N      122.4960 107.9460 129.8090   N.am     675 SER1317   0.0000
  5448 CA     122.2270 107.2000 128.5880   C.3      675 SER1317   0.0000
  5449 C      120.7960 107.3980 128.1130   C.2      675 SER1317   0.0000
  5450 O      120.5540 107.6010 126.9180   O.2      675 SER1317   0.0000
  5451 CB     122.5060 105.7200 128.8260   C.3      675 SER1317   0.0000
  5452 OG     123.6810 105.5560 129.5980   O.3      675 SER1317   0.0000
  5453 N      119.8880 107.0980 129.0360   N.am     676 ARG1318   0.0000
  5454 CA     118.4410 107.2060 128.9150   C.3      676 ARG1318   0.0000
  5455 C      117.7390 108.5620 128.8640   C.2      676 ARG1318   0.0000
  5456 O      116.8230 108.7450 128.0820   O.2      676 ARG1318   0.0000
  5457 CB     117.8170 106.3900 130.0290   C.3      676 ARG1318   0.0000
  5458 CG     117.9600 104.8980 129.8200   C.3      676 ARG1318   0.0000
  5459 CD     119.1530 104.3330 130.5530   C.3      676 ARG1318   0.0000
  5460 NE     119.3370 102.9170 130.2560   N.pl3    676 ARG1318   1.0000
  5461 CZ     120.0690 102.0960 130.9990   C.cat    676 ARG1318   0.0000
  5462 NH1    120.1990 100.8260 130.6670   N.pl3    676 ARG1318   1.0000
  5463 NH2    120.6680 102.5480 132.0840   N.pl3    676 ARG1318   1.0000
  5464 N      118.1640 109.5020 129.7010   N.am     677 PHE1319   0.0000
  5465 CA     117.5350 110.8100 129.8240   C.3      677 PHE1319   0.0000
  5466 C      117.9240 111.6700 128.6310   C.2      677 PHE1319   0.0000
  5467 O      119.1070 111.9380 128.4100   O.2      677 PHE1319   0.0000
  5468 CB     117.9430 111.4740 131.1310   C.3      677 PHE1319   0.0000
  5469 CG     117.2830 110.8830 132.3380   C.ar     677 PHE1319   0.0000
  5470 CD1    117.7280 109.6920 132.8690   C.ar     677 PHE1319   0.0000
  5471 CD2    116.2180 111.5170 132.9400   C.ar     677 PHE1319   0.0000
  5472 CE1    117.1250 109.1480 133.9790   C.ar     677 PHE1319   0.0000
  5473 CE2    115.6160 110.9750 134.0470   C.ar     677 PHE1319   0.0000
  5474 CZ     116.0700 109.7900 134.5680   C.ar     677 PHE1319   0.0000
  5475 N      116.9280 112.1090 127.8640   N.am     678 GLU1320   0.0000
  5476 CA     117.1980 112.7140 126.5660   C.3      678 GLU1320   0.0000
  5477 C      117.9700 114.0200 126.6710   C.2      678 GLU1320   0.0000
  5478 O      118.5560 114.4530 125.6760   O.2      678 GLU1320   0.0000
  5479 CB     115.8870 112.9570 125.8160   C.3      678 GLU1320   0.0000
  5480 CG     114.9290 111.7680 125.7990   C.3      678 GLU1320   0.0000
  5481 CD     113.8090 111.8900 126.8250   C.ar     678 GLU1320   0.0000
  5482 OE1    113.6660 112.9700 127.4370   O.co2    678 GLU1320   0.0000
  5483 OE2    113.0700 110.9020 127.0210   O.co2    678 GLU1320   0.0000
  5484 N      117.9940 114.6540 127.8390   N.am     679 GLY1321   0.0000
  5485 CA     118.6480 115.9420 127.9790   C.3      679 GLY1321   0.0000
  5486 C      120.1010 115.8350 128.3900   C.2      679 GLY1321   0.0000
  5487 O      120.9780 116.4670 127.7850   O.2      679 GLY1321   0.0000
  5488 N      120.3660 115.0540 129.4390   N.am     680 MET1322   0.0000
  5489 CA     121.7460 114.7580 129.7940   C.3      680 MET1322   0.0000
  5490 C      122.5030 114.2030 128.5980   C.2      680 MET1322   0.0000
  5491 O      123.6730 114.5300 128.3890   O.2      680 MET1322   0.0000
  5492 CB     121.8000 113.7650 130.9490   C.3      680 MET1322   0.0000
  5493 CG     121.1250 114.2120 132.2130   C.3      680 MET1322   0.0000
  5494 SD     121.4400 113.0050 133.5080   S.3      680 MET1322   0.0000
  5495 CE     120.3680 113.5850 134.8110   C.3      680 MET1322   0.0000
  5496 N      121.8410 113.3810 127.7840   N.am     681 ARG1323   0.0000
  5497 CA     122.5180 112.7780 126.6430   C.3      681 ARG1323   0.0000
  5498 C      122.9440 113.8290 125.6280   C.2      681 ARG1323   0.0000
  5499 O      124.0840 113.8090 125.1550   O.2      681 ARG1323   0.0000
  5500 CB     121.6190 111.7320 125.9850   C.3      681 ARG1323   0.0000
  5501 CG     122.1720 111.1690 124.6860   C.3      681 ARG1323   0.0000
  5502 CD     121.6100 109.7860 124.3860   C.3      681 ARG1323   0.0000
  5503 NE     120.1730 109.7140 124.6190   N.pl3    681 ARG1323   1.0000
  5504 CZ     119.2590 110.1920 123.7830   C.cat    681 ARG1323   0.0000
  5505 NH1    119.6330 110.7790 122.6560   N.pl3    681 ARG1323   1.0000
  5506 NH2    117.9710 110.0840 124.0730   N.pl3    681 ARG1323   1.0000
  5507 N      122.0540 114.7570 125.2790   N.am     682 VAL1324   0.0000
  5508 CA     122.4180 115.7400 124.2670   C.3      682 VAL1324   0.0000
  5509 C      123.4750 116.6920 124.8070   C.2      682 VAL1324   0.0000
  5510 O      124.4230 117.0570 124.0970   O.2      682 VAL1324   0.0000
  5511 CB     121.1720 116.4850 123.7500   C.3      682 VAL1324   0.0000
  5512 CG1    120.4210 117.1460 124.8740   C.3      682 VAL1324   0.0000
  5513 CG2    121.5700 117.5180 122.7180   C.3      682 VAL1324   0.0000
  5514 N      123.3680 117.0760 126.0790   N.am     683 VAL1325   0.0000
  5515 CA     124.3680 117.9880 126.6250   C.3      683 VAL1325   0.0000
  5516 C      125.7250 117.3000 126.7130   C.2      683 VAL1325   0.0000
  5517 O      126.7670 117.9160 126.4620   O.2      683 VAL1325   0.0000
  5518 CB     123.9110 118.5380 127.9850   C.3      683 VAL1325   0.0000
  5519 CG1    125.0830 119.0910 128.7350   C.3      683 VAL1325   0.0000
  5520 CG2    122.8720 119.6200 127.7780   C.3      683 VAL1325   0.0000
  5521 N      125.7380 116.0060 127.0300   N.am     684 VAL1326   0.0000
  5522 CA     127.0030 115.2890 127.0970   C.3      684 VAL1326   0.0000
  5523 C      127.6100 115.1190 125.7150   C.2      684 VAL1326   0.0000
  5524 O      128.8230 115.2660 125.5470   O.2      684 VAL1326   0.0000
  5525 CB     126.8000 113.9420 127.7960   C.3      684 VAL1326   0.0000
  5526 CG1    127.9140 112.9920 127.4400   C.3      684 VAL1326   0.0000
  5527 CG2    126.7480 114.1590 129.2790   C.3      684 VAL1326   0.0000
  5528 N      126.7920 114.8240 124.7050   N.am     685 ASN1327   0.0000
  5529 CA     127.2990 114.8220 123.3390   C.3      685 ASN1327   0.0000
  5530 C      127.8820 116.1750 122.9640   C.2      685 ASN1327   0.0000
  5531 O      128.8340 116.2450 122.1810   O.2      685 ASN1327   0.0000
  5532 CB     126.1890 114.4360 122.3660   C.3      685 ASN1327   0.0000
  5533 CG     125.7870 112.9870 122.4970   C.2      685 ASN1327   0.0000
  5534 OD1    126.5280 112.1750 123.0460   O.2      685 ASN1327   0.0000
  5535 ND2    124.6070 112.6520 121.9890   N.am     685 ASN1327   0.0000
  5536 N      127.3300 117.2570 123.5110   N.am     686 ALA1328   0.0000
  5537 CA     127.9090 118.5710 123.2590   C.3      686 ALA1328   0.0000
  5538 C      129.1970 118.8000 124.0390   C.2      686 ALA1328   0.0000
  5539 O      130.0400 119.5910 123.6070   O.2      686 ALA1328   0.0000
  5540 CB     126.9070 119.6660 123.6030   C.3      686 ALA1328   0.0000
  5541 N      129.3650 118.1420 125.1840   N.am     687 LEU1329   0.0000
  5542 CA     130.5660 118.3560 125.9850   C.3      687 LEU1329   0.0000
  5543 C      131.7420 117.5380 125.4590   C.2      687 LEU1329   0.0000
  5544 O      132.7830 118.0960 125.0980   O.2      687 LEU1329   0.0000
  5545 CB     130.2890 118.0250 127.4510   C.3      687 LEU1329   0.0000
  5546 CG     131.4700 118.1740 128.4090   C.3      687 LEU1329   0.0000
  5547 CD1    131.0240 118.8620 129.6820   C.3      687 LEU1329   0.0000
  5548 CD2    132.0990 116.8210 128.7250   C.3      687 LEU1329   0.0000
  5549 N      131.6010 116.2090 125.4120   N.am     688 VAL1330   0.0000
[truncated: 1,700,711 more chars]
